# Supplementary material for: Machine learning-based integration of transcriptome and digital pathology for predicting chemoresistance in muscle-invasive bladder cancer
Source: Exp Mol Med. 2026 May 8;58(5):1589–607. doi: 10.1038/s12276-026-01718-y (PMC13234436; doi:10.1038/s12276-026-01718-y)
Supplement: Supplementary file 2 — Supplementary Tables [file 12276_2026_1718_MOESM2_ESM.xlsx]

## Sheet: Table S1
Supplementary Table 1. Patient demographics of AMC NAC and PCT cohorts
			NAC (n = 63), Ref : Kim et al., 2023		PCT (n = 63)
Variables			Number	%	Number	%
Age (years)		Median (range)	65	(30 - 82)	62	(29 - 81)
Gender		Male	53	84.1	43	68.3
		Female	10	15.9	20	31.7
Pre-NAC tumor	Location	Bladder	62	98.4	47	74.6
		Ureter	0	0	15	23.8
		Urethra	1	1.6	1	1.6
	Size	< 3 cm	20	31.7	8	12.7
		≥ 3 cm	41	65.1	47	74.6
		NA	2	3.2	8	12.7
	Multiplicity	Single	30	47.6	32	50.8
		Multiple	32	50.8	30	47.6
		NA	1	1.6	1	1.6
	Resection	Complete	35	55.6	16	25.4
		Incomplete	24	38.1	44	69.8
		NA	4	6.3	3	4.8
	Stage	cT1	0	0	4	6.3
		cT2	34	54	12	19
		cT3	26	41.3	31	49.2
		cT4	3	4.8	14	22.2
		NA	0	0	2	3.2
	Grade	Low	0	0	2	3.2
		High	63	100	61	96.8
	Carcinoma in situ	Absent	22	34.9	40	63.5
		Present	41	65.1	23	36.5
	Lymphovascular invasion	Absent	42	66.7	53	84.1
		Present	21	33.3	10	15.9
NAC treatment	Regimen	GP	47	74.6	39	61.9
		GCb	7	11.1	10	15.9
		DDMVAC	9	14.3	14	22.2
Post-NAC tumor	Procedures	Radical resection	49	77.8	62	98.4
		Partial resection	14	22.2	1	1.6
	Tumor stage	No residual tumor	26	41.3	8	12.7
		ypTa/ypTis	9	14.3	8	12.7
		ypT1	2	3.2	7	11.1
		ypT2	6	9.5	7	11.1
		ypT3	18	28.6	22	34.9
		ypT4	2	3.2	11	17.5
	Lymph node metastasis	Absent	43	68.3	37	58.7
		Present	7	11.1	21	33.3
		NA	13	20.6	5	7.9
	Pathologic response	Absent	26	41.3	43	68.3
		Present	37	58.7	20	31.7
Follow-up	Period (months)	Median (range)	57	(7 - 122)	53	(4 - 132)
Progression		Absent	46	73	36	57.1
		Present	17	27	27	42.9
Death		Absent	34	54	33	52.4
		Present	29	46	30	47.6

## Sheet: Table S2
Supplementary Table 2. Digital pathology datasets of the tumor compartment with clinical annotations
This table presents the expression levels of proteins in tumor epithelial cells, quantified through computational image analysis of IHC-stained TMAs from AMC NAC (n = 63) and PCT (n = 63) cohort patients. The expression levels represent the mean values calculated from three TMA cores per patient. Pathological responses in the AMC cohorts are indicated as "0" for nonresponse and "1" for response.
* Additional information includes case numbers of patients used for RNA-seq analysis in the AMC cohort, with data deposited in the NCBI Gene Expression Omnibus (GSE212810).
** Clinical annotations accompanying the expression data include patient demographics, tumor characteristics, treatment details, pathological findings, and survival outcomes. Sex (0, female; 1, male), TURBT Organ (1, UB; 5, combination/multiple organs in the urinary tract; 6, prostatic urethra), Tumor size (1, <3 cm; 2, 3 cm), Multiplicity (1, single; 2, multiple), Resection completeness (1, com…
Patients in AMC cohort	Biomarkers (in this study)																																	Biomarkers (Ref : Kim et al., 2023)
	ADA	AFAP1	CARD16	CD73	DNMT3L	DPH2	EGR2	FYB1	GADD45B	GPX2	GPX4	HCFC1R1	KCTD14	KEAP1	MTCH1	MUC16	MYC	NOTUM	NRF2	OCT2	PCDHB9	PD-1	PD-L1	PPIL2	PTPN12	RFX7	SIRT6	SLC15A3	TF	TFEB	TNFAIP8	USP2	ZBTB12	GLS	GSR	GCLM	GCLC	PRDX1	PSAT1	CBS	GGT7	GAD2	ANPEP	QARS1	PLOD2	RPAP1	RPL9	β-Catenin (non-phos)	β-Catenin
Patient_#1	0.0597952	0.1278	0.015	0.0106	0.0195	0.1896	0.2011	0.0496	0.0726	0.0700536	0.203585	0.1358	0.1017	0.121679	0.0493	0.0137989	0.0811897	0.1412	0.10449	0.0208	0.0252	0.00906009	0.0124092	0.1278	0.0777249	0.0591	0.0224947	0.0492	0.0906328	0.0028	0.0258	0.2143	0.292303	0.0045	0.063	0.0362	0.5618	0.164	0.047	0.1017	0.1082	0.0697	0.1145	0.1246	0.0513	0.2269	0.0462	0.0302	0.3931
Patient_#2	0.0680438	0.1586	0.015	0.0074	0.0317	0.1925	0.2372	0.0173	0.2204	0.0659101	0.114717	0.0536	0.1229	0.169314	0.0274	0.0728491	0.104356	0.1077	0.117328	0.0239	0.0647	0.00920243	0.0119361	0.2185	0.099136	0.0471	0.100594	0.1086	0.107275	0.0008	0.0156	0.2191	0.354851	0.0738	0.0804	0.0768	0.6737	0.1286	0.2236	0.3885	0.1899	0.1228	0.0958	0.1409	0.0568	0.2968	0.04	0.0372	0.5009
Patient_#3	0.0622556	0.185	0.0085	0.0928	0.0182	0.1136	0.2252	0.1192	0.1775	0.0412123	0.0722184	0.0344	0.1524	0.0520112	0.0605	0.0278492	0.0928584	0.1111	0.0202037	0.0973	0.0415	0.00734059	0.00611023	0.1069	0.232844	0.02905	0.0610683	0.0713	0.567679	0.1056	0.1204	0.1561	0.20703	0.002	0.0719	0.0868	0.1263	0.1584	0.0909	0.0584	0.1799	0.1183	0.1646	0.1185	0.0795	0.1825	0.062	0.0292	0.1062
Patient_#4	0.026907	0.0946	0.0005	0.0016	0.0134	0.1165	0.147	0.0128	0.0749	0.0251569	0.00142463	0.0675	0.0613	0.00391216	0.0188	0.0101996	0.0204796	0.0286	0.0102382	0.0453	0.0941	0.00232797	0.00301192	0.0709	0.0702354	0.021	0.0138284	0.0567	0.348654	0.0011	0.0479	0.0664	0.167953	0.03505	0.0259	0.0884	0.03065	0.0803	0.0224	0.0411	0.0753	0.0417	0.0726	0.0282	0.0359	0.1287	0.0168	0.01185	0.0231
Patient_#5	0.0497988	0.1039	0.0005	0.005	0.0169	0.0796	0.13075	0.0299	0.1594	0.0269808	0.0435211	0.0181	0.1352	0.0661377	0.03515	0.0141754	0.0562114	0.099	0.0062212	0.0383	0.0352	0.00920028	0.00708467	0.0803	0.0795934	0.0226	0.0247391	0.0478	0.148494	0.1354	0.0327	0.1216	0.242484	0.1256	0.0814	0.0557	0.094	0.1547	0.0542	0.0502	0.0975	0.0862	0.111	0.0952	0.0473	0.1711	0.0292	0.0286	0.04485
Patient_#6	0.0544	0.0781	0.0021	0.0108	0.02235	0.133	0.1832	0.0174	0.1447	0.0258477	0.0405435	0.0424	0.1988	0.0151115	0.0396	0.0126429	0.0896701	0.143	0.100533	0.0414	0.22325	0.00305649	0.00648357	0.09545	0.0501535	0.0293	0.0637315	0.0016	0.120006	0.0064	0.031	0.1281	0.217178	0.0098	0.0095	0.058	0.1579	0.1324	0.0734	0.1625	0.1622	0.0723	0.1102	0.1202	0.0877	0.1929	0.0563	0.0444	0.0306
Patient_#7	0.0315836	0.1587	0.0132	0.0068	0.0255	0.1266	0.2104	0.0181	0.2621	0.00756187	0.0233355	0.0296	0.36585	0.0609062	0.0254	0.00364405	0.0654873	0.0752	0.0756238	0.0344	0.1798	0.0119342	0.0166582	0.12	0.0435869	0.0247	0.0112727	0.0722	0.0457362	0.0132	0.0375	0.1174	0.18966	0.008	0.0908	0.04425	0.55515	0.1054	0.1605	0.0944	0.1052	0.0908	0.0932	0.1495	0.0536	0.1601	0.0286	0.0197	0.1381
Patient_#8	0.0401425	0.1586	0.0019	0.0026	0.0032	0.2417	0.31655	0.0057	0.3112	0.050547	0.0296599	0.009	0.2057	0.111371	0.0618	0.00534961	0.0519387	0.1606	0.0209817	0.0231	0.09785	0.00767497	0.0081831	0.124	0.0548903	0.0374	0.0336574	0.0406	0.148886	0.0385	0.0278	0.1282	0.163853	0.0153	0.0688	0.07635	0.2646	0.2925	0.0558	0.1114	0.1125	0.0695	0.1074	0.1329	0.0708	0.3195	0.0193	0.0464	0.1168
Patient_#9	0.0670388	0.2984	0.0028	0.0138	0.0095	0.1272	0.2631	0.0397	0.2417	0.117342	0.203004	0.0437	0.2037	0.248301	0.0208	0.0508789	0.0861956	0.1139	0.150315	0.03915	0.2063	0.005791	0.0160448	0.1655	0.13857	0.0357	0.138064	0.0867	0.161314	0.0053	0.092	0.1669	0.388903	0.116	0.0529	0.199	0.1535	0.1749	0.2223	0.3693	0.1436	0.1598	0.193	0.1424	0.0523	0.2027	0.0527	0.0365	0.0673
Patient_#10	0.0394207	0.0861	0.0073	0.0223	0.0138	0.1079	0.16995	0.0335	0.11725	0.173247	0.0327321	0.01325	0.1525	0.0527309	0.0217	0.00479805	0.0981102	0.05285	0.0789877	0.0615	0.045	0.00632977	0.00203888	0.0771	0.0474824	0.02945	0.0381407	0.0586	0.141285	0.0389	0.0619	0.1292	0.237153	0.1317	0.0376	0.044	0.0624	0.162	0.067	0.07625	0.1031	0.086	0.0998	0.0583	0.05015	0.1495	0.0377	0.0285	0.013
Patient_#11	0.0511443	0.1376	0.0293	0.0154	0.0191	0.108	0.2136	0.0198	0.1523	0.0613003	0.0574489	0.0252	0.1734	0.0637579	0.0373	0.00577693	0.0442146	0.0569	0.0202563	0.0586	0.3382	0.00572833	0.0100237	0.0948	0.0789249	0.0385	0.03995	0.0813	0.262246	0.0196	0.0478	0.1935	0.230022	0.0496	0.0777	0.0486	0.0851	0.1271	0.1424	0.287	0.2179	0.0834	0.1852	0.0922	0.0519	0.1237	0.0298	0.0351	0.1985
Patient_#12	0.0648164	0.1132	0.0025	0.0003	0.0163	0.0765	0.1579	0.015	0.0524	0.126834	0.0774461	0.0969	0.1822	0.0720555	0.0167	0.0151259	0.0602942	0.0479	0.137084	0.0393	0.0311	0.00982751	0.0169423	0.093	0.0932005	0.036	0.0439104	0.0502	0.154152	0.0043	0.0787	0.1328	0.386547	0.0194	0.0709	0.0587	0.1605	0.1121	0.0522	0.1613	0.1291	0.0758	0.1143	0.0412	0.0545	0.1237	0.0318	0.0234	0.3932
Patient_#13	0.0636759	0.1821	0.0043	0.0395	0.0343	0.1199	0.2644	0.0337	0.2321	0.108593	0.0768762	0.0378	0.2237	0.159115	0.0369	0.0275375	0.0719784	0.0884	0.063397	0.1066	0.292	0.00392784	0.00937277	0.1429	0.0708222	0.04	0.0551478	0.0901	0.221144	0.0333	0.1002	0.3197	0.318989	0.3032	0.12205	0.0765	0.1828	0.1438	0.1807	0.28355	0.1408	0.1288	0.2529	0.1314	0.0534	0.2279	0.0643	0.0398	0.0746
Patient_#14	0.0486931	0.1196	0.0117	0.0207	0.0183	0.1613	0.2025	0.018	0.1986	0.219956	0.291327	0.0281	0.27385	0.12178	0.0304	0.0472325	0.0544691	0.0589	0.090112	0.0553	0.0443	0.00359872	0.0176657	0.1025	0.0624714	0.0414	0.0344039	0.079	0.121963	0.0049	0.1246	0.1674	0.256034	0.1232	0.0958	0.115	0.0784	0.0922	0.1518	0.1695	0.0951	0.0717	0.1531	0.0888	0.0549	0.1145	0.0302	0.0321	0.2124
Patient_#15	0.0563088	0.2144	0.0016	0.2845	0.0279	0.1688	0.2556	0.0364	0.1755	0.108488	0.0786539	0.0375	0.1368	0.153713	0.0309	0.0640868	0.0678396	0.1115	0.0356183	0.1952	0.1485	0.0105834	0.00784687	0.0974	0.17737	0.0356	0.0303872	0.089	0.283341	0.1847	0.0393	0.213	0.260459	0.1126	0.1388	0.09635	0.0723	0.1395	0.0969	0.2126	0.15	0.0801	0.2462	0.1061	0.05875	0.1922	0.0453	0.03655	0.275
Patient_#16	0.0488358	0.09005	0.002	0.0208	0.0162	0.14775	0.1594	0.0114	0.1717	0.172726	0.229854	0.021	0.13555	0.120319	0.0294	0.0405841	0.0560294	0.1008	0.108609	0.0475	0.0374	0.00694963	0.0159555	0.0885	0.0836577	0.0306	0.0521606	0.0564	0.0946361	0.0173	0.0925	0.1623	0.281046	0.2101	0.1228	0.0501	0.0441	0.13	0.0447	0.3154	0.0825	0.1008	0.1498	0.1269	0.0518	0.1602	0.0258	0.0346	0.12295
Patient_#17	0.0694487	0.1502	0.0033	0.006	0.015	0.0944	0.1918	0.0115	0.1654	0.123542	0.370494	0.0162	0.1591	0.112792	0.0259	0.0265058	0.0891572	0.081	0.109728	0.0364	0.0368	0.0134624	0.0167703	0.0861	0.0903964	0.0204	0.0406835	0.0716	0.143268	0.0005	0.1306	0.2354	0.384844	0.0989	0.1441	0.1003	0.3351	0.1277	0.1516	0.4243	0.1289	0.07935	0.1958	0.1718	0.0608	0.14155	0.0463	0.0364	0.207
Patient_#18	0.0593392	0.1087	0.0027	0.0112	0.0243	0.105	0.2518	0.0145	0.23685	0.0680831	0.0910001	0.0179	0.1732	0.0860597	0.0361	0.0610932	0.0506506	0.0529	0.0325275	0.0768	0.0376	0.00169028	0.00936409	0.0737	0.109138	0.0265	0.0376894	0.0728	0.358643	0.0262	0.0749	0.1269	0.237838	0.2136	0.0578	0.0784	0.1241	0.1256	0.1603	0.20095	0.0851	0.0565	0.1845	0.1547	0.0398	0.1031	0.0263	0.0248	0.0966
Patient_#19	0.0395433	0.1548	0.0036	0.00565	0.0098	0.15015	0.1604	0.0146	0.12835	0.118956	0.0544549	0.0239	0.1848	0.085997	0.0199	0.0078143	0.03699	0.0474	0.0474319	0.0371	0.0492	0.0103463	0.0142471	0.08145	0.0587692	0.0199	0.0173314	0.0852	0.145991	0.0059	0.0202	0.1323	0.271687	0.11125	0.0182	0.09645	0.0207	0.1604	0.1081	0.1061	0.1143	0.0523	0.1407	0.147	0.0573	0.1881	0.022	0.023	0.19865
Patient_#20	0.0558753	0.1248	0.0006	0.003	0.0224	0.1585	0.2438	0.0212	0.1915	0.115071	0.115838	0.0867	0.0882	0.0839626	0.0301	0.0152696	0.0420513	0.05945	0.0999645	0.0535	0.0434	0.00527455	0.00982556	0.0987	0.0731115	0.0447	0.0508949	0.0873	0.135722	0.0069	0.2103	0.1821	0.2466	0.0352	0.0955	0.143	0.0966	0.1588	0.1446	0.3302	0.1322	0.0647	0.2156	0.0758	0.0561	0.1579	0.0365	0.0269	0.1095
Patient_#21	0.0462981	0.2269	0.0002	0.0168	0.0233	0.2465	0.2237	0.0221	0.2232	0.0476297	0.0386385	0.0334	0.0997	0.0559968	0.0343	0.0173687	0.0952043	0.1187	0.130233	0.0623	0.0755	0.00398353	0.0072045	0.1622	0.0615091	0.0568	0.0790742	0.0934	0.105932	0.0096	0.1422	0.158	0.258435	0.0869	0.1649	0.0678	0.3497	0.134	0.1114	0.347	0.1614	0.1028	0.1616	0.1627	0.0618	0.1981	0.0398	0.0402	0.1966
Patient_#22	0.0503792	0.0864	0.0039	0.0018	0.0187	0.074	0.14525	0.0112	0.0717	0.159598	0.212158	0.0523	0.14345	0.0971882	0.0208	0.0225017	0.0687101	0.0667	0.0703403	0.0758	0.1149	0.00561525	0.00717114	0.0709	0.0496212	0.0225	0.031833	0.0746	0.0911572	0.0574	0.0532	0.2045	0.299787	0.0071	0.1352	0.0685	0.1827	0.1547	0.0409	0.14025	0.1574	0.0514	0.1448	0.059	0.0531	0.184	0.0269	0.0269	0.1237
Patient_#23	0.0524835	0.0997	0.0071	0.0066	0.0295	0.1372	0.1801	0.0301	0.1892	0.0938706	0.114042	0.0259	0.1733	0.152173	0.0304	0.00645342	0.0592341	0.0499	0.00182991	0.0611	0.0416	0.00582394	0.00471112	0.1127	0.0823283	0.0402	0.0225195	0.0734	0.289559	0.00495	0.0221	0.2423	0.239655	0.059	0.0359	0.0949	0.5744	0.1228	0.206	0.1104	0.1319	0.0706	0.1438	0.1313	0.0437	0.1313	0.028	0.0271	0.0025
Patient_#24	0.0716178	0.2774	0.0021	0.0197	0.0132	0.2677	0.24815	0.2437	0.3707	0.191548	0.355349	0.0175	0.237	0.128756	0.0334	0.122601	0.202506	0.0787	0.0496482	0.0707	0.1085	0.0124215	0.00651558	0.1433	0.112541	0.0515	0.0910011	0.1187	0.380408	0.0701	0.0313	0.15	0.459753	0.2401	0.086	0.051	0.1411	0.1269	0.1625	0.16185	0.1103	0.0578	0.179	0.06	0.0598	0.2317	0.0342	0.0329	0.07895
Patient_#25	0.0495612	0.1208	0.0031	0.0149	0.0255	0.1236	0.1828	0.0117	0.1966	0.149591	0.272721	0.0491	0.1265	0.244547	0.0286	0.169052	0.0573533	0.0916	0.0368455	0.074	0.0389	0.00266767	0.0173356	0.1354	0.0777913	0.0266	0.067066	0.098	0.437653	0.0732	0.0151	0.1366	0.285248	0.0772	0.104	0.0864	0.0525	0.1244	0.145	0.1302	0.1043	0.077	0.1565	0.1416	0.0433	0.1455	0.0395	0.0285	0.3017
Patient_#26	0.0626726	0.0995	0.0022	0.0201	0.0176	0.1926	0.1762	0.0167	0.168	0.161948	0.168333	0.0405	0.1441	0.165006	0.0266	0.0363496	0.0652095	0.1087	0.117933	0.15585	0.08345	0.00185968	0.0122075	0.1367	0.134055	0.0476	0.0774911	0.095	0.15022	0.0356	0.1134	0.2124	0.289279	0.1153	0.0923	0.14	0.1933	0.1241	0.0862	0.2072	0.1649	0.1192	0.1361	0.1169	0.0508	0.1921	0.0513	0.0422	0.4313
Patient_#27	0.0284354	0.0997	0.008	0.02065	0.0133	0.07515	0.1522	0.0169	0.0631	0.232503	0.222327	0.0198	0.10095	0.0612603	0.0291	0.0184916	0.05824	0.1125	0.065658	0.0502	0.0295	0.00553798	0.00573477	0.1082	0.077787	0.0267	0.0351479	0.0651	0.146838	0.0338	0.0196	0.2357	0.213752	0.0163	0.1847	0.1049	0.051	0.1735	0.0466	0.0337	0.1492	0.1007	0.1517	0.09705	0.0832	0.1972	0.0395	0.0465	0.1852
Patient_#28	0.0481004	0.0869	0.0014	0.0071	0.0145	0.1758	0.1997	0.0124	0.1135	0.148285	0.177962	0.1018	0.0708	0.171183	0.0196	0.0356441	0.0803866	0.1084	0.153171	0.0437	0.0787	0.0101947	0.0157048	0.1324	0.085507	0.0151	0.0744299	0.0575	0.0949137	0.0069	0.1005	0.1787	0.262762	0.0274	0.094	0.0667	0.18335	0.0991	0.0695	0.1001	0.0874	0.0526	0.1168	0.1054	0.062	0.1481	0.0364	0.0267	0.4461
Patient_#29	0.0420177	0.2142	0.0063	0.0025	0.0207	0.1157	0.2039	0.0123	0.2124	0.102062	0.0545965	0.0423	0.1599	0.116137	0.0264	6.85661e+21	0.0806753	0.1326	0.14807	0.0387	0.1504	0.00357507	0.0148552	0.1366	0.020595	0.0253	0.0622634	0.1438	0.111509	0.0028	0.1489	0.1856	0.298453	0.0213	0.0396	0.0875	0.54395	0.2283	0.1111	0.2329	0.1516	0.0859	0.1469	0.1619	0.0578	0.2158	0.0365	0.0292	0.30455
Patient_#30	0.0356573	0.15245	0.0006	0.017	0.0158	0.1162	0.1803	0.042	0.1752	0.129803	0.11992	0.0158	0.0853	0.0835569	0.0321	0.00945311	0.0657207	0.1219	0.09627	0.0642	0.0473	0.00339911	0.00850109	0.1389	0.0732732	0.032	0.0561311	0.09185	0.22182	0.0598	0.0236	0.1802	0.231284	0.0415	0.1314	0.0632	0.1395	0.141	0.0639	0.1704	0.1239	0.1075	0.148	0.1135	0.0569	0.21405	0.0366	0.0362	0.1409
Patient_#31	0.0361362	0.1881	0.0016	0.1104	0.0162	0.1605	0.2232	0.0103	0.197	0.0675763	0.140984	0.0238	0.1472	0.210028	0.0397	0.261268	0.107035	0.1348	0.0125442	0.031	0.079	0.0130514	0.0142247	0.1252	0.0726949	0.0674	0.0342055	0.0939	0.271685	0.17	0.0331	0.1479	0.32652	0.1467	0.0283	0.0867	0.0461	0.1564	0.122	0.0949	0.107	0.0908	0.14	0.1026	0.0697	0.2161	0.02645	0.0372	-0.0585
Patient_#32	0.0365179	0.1446	0.0035	0.0006	0.0174	0.1059	0.1782	0.0129	0.1482	0.0304411	0.112565	0.0236	0.3647	0.0577293	0.0272	0.0208251	0.0790604	0.072	0.0421691	0.0274	0.0355	0.00256913	0.00829011	0.0381	0.0314701	0.0158	0.0231051	0.0533	0.0886223	0.0022	0.0597	0.1309	0.199986	0.0093	0.1103	0.1041	0.1289	0.106	0.1437	0.1819	0.1139	0.0598	0.14595	0.10785	0.0585	0.138	0.0272	0.0299	0.2408
Patient_#33	0.00260872	0.0933	0.0105	0.0099	0.0027	0.161	0.154	0.0119	0.0379	0.00258771	0.00147918	0.0569	0.0858	0.0100337	0.0108	0.00963785	0.0139209	0.0171	0.000930952	0.0333	0.0319	0.0106723	0.0148228	0.0163	0.0355701	0.012	0.00421883	0.0528	0.0588367	0.001	0.0811	0.0725	0.110177	0.0081	0.0042	0.0979	0.002	0.0708	0.0296	0.17095	0.0569	0.03235	0.0575	0.0109	0.0319	0.1408	0.0017	0.0114	0.0876
Patient_#34	0.0415236	0.0917	0.0051	0.0001	0.0082	0.17905	0.10925	0.0017	0.0345	0.0197141	0.114252	0.0182	0.1728	0.110255	0.0154	0.0166929	0.133109	0.0817	0.0288352	0.0361	0.1793	0.00576191	0.0163171	0.04815	0.0610339	0.0066	0.0457974	0.0426	0.166391	0.0677	0.035	0.1623	0.299311	0.0005	0.07915	0.0675	0.04565	0.1346	0.0348	0.0504	0.0849	0.06385	0.0876	0.1048	0.0536	0.1443	0.0335	0.0363	0.1839
Patient_#35	-	-	-	-	-	-	-	-	-	-	-	-	-	-	-	-	-	-	-	-	-	-	-	-	-	-	-	-	-	-	-	-	-	-	-	-	-	-	-	-	-	-	-	-	-	-	-	-	-
Patient_#36	-	-	-	-	-	-	-	-	-	-	-	-	-	-	-	-	-	-	-	-	-	-	-	-	-	-	-	-	-	-	-	-	-	-	-	-	-	-	-	-	-	-	-	-	-	-	-	-	-
Patient_#37	-	-	-	-	-	-	-	-	-	-	-	-	-	-	-	-	-	-	-	-	-	-	-	-	-	-	-	-	-	-	-	-	-	-	-	-	-	-	-	-	-	-	-	-	-	-	-	-	-
Patient_#38	0.0580773	0.0725	0.01515	0.0004	0.0091	0.107	0.1648	0.0056	0.0633	0.0635265	0.0362443	0.0556	0.19435	0.126431	0.0219	0.00101239	0.0437572	0.0489	0.0993744	0.0221	0.0248	0.00634368	0.00926305	0.09675	0.0720673	0.0099	0.0309278	0.0368	0.118582	0.0009	0.0868	0.1184	0.205563	0.00215	0.0426	0.2526	0.065	0.079	0.0806	0.0488	0.1353	0.0445	0.0947	0.0346	0.0676	0.1704	0.0195	0.0121	0.269
Patient_#39	0.0483431	0.1126	0.0224	0.0063	0.0204	0.1805	0.2152	0.0128	0.21685	0.043061	0.0494767	0.0489	0.1493	0.0612776	0.0346	0.0508553	0.0953027	0.1074	0.0543858	0.0379	0.1292	0.00417178	0.0103403	0.0915	0.0624099	0.0334	0.0475159	0.107	0.0517259	0.0039	0.1287	0.1475	0.270591	0.1927	0.1749	0.1161	0.2492	0.1778	0.1185	0.2418	0.1349	0.0688	0.111	0.145	0.0601	0.1759	0.0484	0.0309	0.224
Patient_#40	0.0334941	0.0522	0.0074	0.0056	0.0024	0.1997	0.1483	0.0076	0.052	0.0282663	0.00106338	0.0228	0.0616	0.016773	0.0085	0.00497744	0.016259	0.0334	0.0199633	0.0409	0.0356	0.0195345	0.00169973	0.0391	0.0266556	0.0097	0.0194232	0.08105	0.223095	0.0257	0.0423	0.0424	0.19379	0.0037	0.1693	0.11125	0.0211	0.0692	0.0277	0.0052	0.0625	0.03855	0.0286	0.0231	0.0531	0.0937	0.0052	0.0231	0.073
Patient_#41	0.0739621	0.1556	0.0042	0.0113	0.0219	0.1607	0.2491	0.0193	0.2979	0.0613965	0.12851	0.0356	0.34215	0.042578	0.0437	0.0178179	0.128022	0.1109	0.0691339	0.0303	0.2231	0.00160644	0.00875726	0.1624	0.0464653	0.0245	0.033255	0.1074	0.114989	0.0463	0.0179	0.1274	0.229275	0.2026	0.1888	0.0554	0.3515	0.1283	0.0721	0.2694	0.1035	0.0876	0.1259	0.198	0.0626	0.1331	0.0544	0.0392	0.242
Patient_#42	0.0433061	0.0817	0.0107	0.001	0.0058	0.11015	0.141	0.0068	0.1528	0.0415979	0.0169703	0.0324	0.1312	0.0253922	0.0191	0.00528314	0.0717281	0.0373	0.0484914	0.0237	0.2206	0.00844324	0.0114899	0.0621	0.0154177	0.0201	0.0141377	0.0239	0.0768584	0.002	0.1719	0.0897	0.225023	0.3182	0.0922	0.0841	0.0863	0.1635	0.0316	0.0193	0.0218	0.0526	0.0629	0.04	0.0532	0.1089	0.0077	0.0104	0.10535
Patient_#43	0.0034781	0.1361	0.0121	0.0109	0.0195	0.1164	0.1745	0.0891	0.27075	0.0131791	0.0215973	0.016	0.1103	0.0198392	0.0364	0.0224762	0.0180226	0.0904	0.00885762	0.0667	0.0518	0.0185981	0.013898	0.1075	0.0118387	0.0342	0.0102522	0.103	0.0683339	0.0491	0.1922	0.1406	0.170606	0.2597	0.09845	0.0713	0.075	0.1867	0.1025	0.0936	0.1446	0.0881	0.106	0.1192	0.0659	0.153	0.0394	0.0411	0.0516
Patient_#44	0.0513466	0.0819	0.0043	0.0074	0.0128	0.03625	0.1686	0.017	0.0929	0.0336216	0.0633369	0.017	0.15805	0.0614569	0.0304	0.121467	0.114958	0.08805	0.0196737	0.0339	0.0382	0.00705088	0.00262274	0.0693	0.0742736	0.0211	0.0472784	0.0535	0.117173	0.021	0.1531	0.0993	0.229713	0.4225	0.2609	0.1621	0.2589	0.1257	0.0856	0.4511	0.0964	0.1322	0.1021	0.1549	0.0568	0.2515	0.0587	0.0393	0.4729
Patient_#45	0.0366247	0.2721	0.0155	0.0032	0.0106	0.29605	0.2371	0.0122	0.3372	0.0891486	0.067327	0.0337	0.1801	0.0212248	0.0333	0.0251553	0.0668309	0.232	0.0155096	0.0321	0.0692	0.0193612	0.0119406	0.205	0.02683	0.016085	0.0605201	0.0941	0.098005	0.0983	0.1691	0.1306	0.245887	0.1348	0.0694	0.1065	0.0422	0.1344	0.0663	0.0983	0.1317	0.0696	0.1032	0.0737	0.0842	0.1266	0.0368	0.0247	0.0668
Patient_#46	-	-	-	-	-	-	-	-	-	-	-	-	-	-	-	-	-	-	-	-	-	-	-	-	-	-	-	-	-	-	-	-	-	-	-	-	-	-	-	-	-	-	-	-	-	-	-	-	-
Patient_#47	0.0485561	0.1163	0.0026	0.0643	0.0207	0.1653	0.2339	0.0199	0.5237	0.14488	0.177171	0.0391	0.2206	0.0941626	0.0374	0.0160905	0.0373995	0.0766	0.0857936	0.0567	0.2729	0.00687082	0.0126432	0.16845	0.0755312	0.0392	0.0205602	0.0834	0.116874	0.0304	0.14	0.1902	0.219938	0.0552	0.1472	0.1247	0.2106	0.1476	0.1452	0.1667	0.1387	0.11	0.1972	0.1733	0.0523	0.2123	0.0389	0.0388	0.2322
Patient_#48	0.0465991	0.1113	0.0016	0.0089	0.0083	0.1514	0.1837	0.0992	0.122	0.177204	0.116093	0.019	0.1027	0.126393	0.0253	0.0312613	0.0587262	0.0662	0.0954623	0.1336	0.0517	0.00603601	0.0157045	0.1	0.0787986	0.02795	0.0417208	0.05475	0.117689	0.0273	0.027	0.12985	0.249934	0.27265	0.0486	0.0542	0.4683	0.0859	0.0836	0.2869	0.1261	0.0997	0.1911	0.13645	0.0527	0.1601	0.037	0.0356	0.2897
Patient_#49	0.0262629	0.0898	0.0025	0	0.0083	0.0665	0.1085	0.006	0.0258	0.0672867	0.0503735	0.0155	0.0309	0.0890034	0.017	0.0256785	0.0367133	0.0247	0.0398526	0.0425	0.0309	0.00248603	0.0058775	0.0388	0.0422303	0.01815	0.0178973	0.0429	0.0900921	0.0024	0.0122	0.0823	0.14251	0.06465	0.0225	0.0292	0.0144	0.13905	0.0136	0.0134	0.1176	0.02315	0.103	0.0261	0.0482	0.1166	0.0123	0.02675	0.042
Patient_#50	0.0480856	0.1838	0.0066	0.1931	0.0199	0.174	0.2543	0.0134	0.2114	0.13137	0.241016	0.0392	0.2067	0.14809	0.0466	0.0434418	0.0537166	0.0912	0.0647095	0.1027	0.0525	0.00301907	0.0133657	0.1333	0.120497	0.0317	0.0898642	0.1021	0.148339	0.0312	0.0381	0.2086	0.251554	0.2144	0.0355	0.0726	0.3462	0.182	0.1324	0.3752	0.1552	0.0969	0.17	0.1153	0.0588	0.2146	0.0361	0.0321	0.1542
Patient_#51	0.0447219	0.2451	0.0062	0.0133	0.0212	0.1482	0.2714	0.1467	0.2734	0.241176	0.0891397	0.025	0.36015	0.0526747	0.04	0.0423917	0.0711758	0.0872	0.0198601	0.0704	0.0578	0.0100266	0.0199476	0.1084	0.0822679	0.0302	0.0246954	0.0996	0.302984	0.0767	0.0439	0.1372	0.264831	0.1648	0.0871	0.0676	0.1118	0.1745	0.0985	0.1304	0.1181	0.1095	0.1869	0.1069	0.0714	0.1804	0.0367	0.0442	0.0098
Patient_#52	0.0172334	0.1153	0.0016	0.1066	0.0103	0.127	0.1904	0.0194	0.0782	0.118182	0.00235801	0.0156	0.1196	0.0131325	0.0244	0.00245394	0.0456316	0.0879	0.0134186	0.0989	0.0378	0.00165648	0.00652292	0.0601	0.0698281	0.01515	0.00575587	0.0483	0.215455	0.004	0.0225	0.2141	0.254844	0.0084	0.0366	0.0912	0.0635	0.098	0.0729	0.2408	0.1016	0.0446	0.1491	0.0883	0.05945	0.2841	0.0387	0.0325	0.8817
Patient_#53	0.0516533	0.1078	0.001	0.00825	0.0095	0.0932	0.1648	0.0142	0.1233	0.142165	0.165028	0.0227	0.0939	0.186076	0.0301	0.00240991	0.0685208	0.0921	0.0223044	0.1321	0.0357	0.00310947	0.079513	0.0975	0.0785392	0.0251	0.0315531	0.0551	0.242378	0.0087	0.0215	0.1734	0.296317	0.0259	0.1095	0.0574	0.4265	0.1005	0.0964	0.1299	0.1061	0.056	0.14885	0.071	0.0387	0.153	0.0312	0.0235	0.0895
Patient_#54	0.0453314	0.0751	0.0004	0.0106	0.0132	0.1283	0.1836	0.01715	0.1055	0.110587	0.0585972	0.0343	0.1333	0.0890066	0.0309	0.00527408	0.0352177	0.068	0.0597788	0.0259	0.1959	0.00135245	0.00893059	0.074	0.0614588	0.0276	0.0167231	0.0752	0.155652	0.0245	0.1042	0.1966	0.247104	0.0174	0.0931	0.0459	0.1358	0.1612	0.0466	0.0644	0.1006	0.0796	0.1147	0.1143	0.0717	0.185	0.0244	0.0266	0.27885
Patient_#55	0.0474217	0.1179	0.0041	0.0031	0.0083	0.0709	0.1507	0.0362	0.0649	0.0846487	0.142161	0.0272	0.1179	0.0675259	0.0327	0.0419796	0.0706172	0.0824	0.138743	0.0511	0.0283	0.00431262	0.00870369	0.0438	0.0543219	0.0243	0.0646202	0.0436	0.0969708	0.0425	0.0301	0.16105	0.286199	0.0841	0.0662	0.0339	0.0193	0.1144	0.18345	0.1522	0.0707	0.0525	0.1623	0.1147	0.0448	0.0702	0.0216	0.0174	0.0923
Patient_#56	0.0375027	0.0807	0.0006	0.0008	0.0298	0.0849	0.1796	0.0058	0.1652	0.118706	0.0972191	0.0231	0.101	0.0859036	0.0224	0.0314915	0.0360302	0.0612	0.00562039	0.0556	0.0256	0.0100657	0.0150907	0.0742	0.0812994	0.0108	0.00766828	0.0886	0.127702	0.0029	0.06845	0.1695	0.188738	0.3195	0.1494	0.0725	0.1372	0.1916	0.08735	0.0927	0.2042	0.0993	0.1273	0.1346	0.0677	0.19145	0.0531	0.039	0.3182
Patient_#57	0.0140686	0.13	0.0014	0.0335	0.0135	0.1023	0.2281	0.0214	0.2243	0.0752871	0.0101453	0.021	0.1492	0.103159	0.036	0.00330329	0.0351771	0.08105	0.0949787	0.0367	0.0461	0.00328554	0.0176005	0.1353	0.0344967	0.0168	0.0136921	0.0995	0.0774634	0.0138	0.0369	0.1189	0.1761	0.2164	0.0814	0.0584	0.0311	0.0979	0.0366	0.1597	0.102	0.0297	0.0628	0.0226	0.0347	0.0752	0.0114	0.0143	0.0108
Patient_#58	0.00837728	0.2007	0.0106	0.0151	0.0069	0.1393	0.1337	0.0021	0.057	0.0313516	0.0058073	0.0216	0.10645	0.00861553	0.028	0.0217983	0.0192784	0.0179	0.0472798	0.0131	0.3036	0.0204123	0.032535	0.0555	0.0114975	0.0056	0.012352	0.0263	0.165573	0.0029	0.0994	0.0748	0.283426	0.1123	0.1072	0.1075	0.39385	0.1112	0.1181	0.2179	0.1387	0.0931	0.1827	0.1223	0.0581	0.144	0.0562	0.029	0.3036
Patient_#59	0.049497	0.1599	0.0013	0.0086	0.0082	0.1559	0.2053	0.0182	0.2191	0.141347	0.191667	0.0336	0.0902	0.0333541	0.0243	0.0315827	0.0462337	0.0782	0.13652	0.062	0.21895	0.0109446	0.0235596	0.12775	0.104373	0.0437	0.035887	0.1373	0.154368	0.0148	0.017	0.1028	0.260689	0.0028	0.0168	0.0622	0.0427	0.0898	0.0562	0.2144	0.0956	0.0701	0.1207	0.0797	0.0475	0.1582	0.0387	0.0264	0.145
Patient_#60	-	-	-	-	-	-	-	-	-	-	-	-	-	-	-	-	-	-	-	-	-	-	-	-	-	-	-	-	-	-	-	-	-	-	-	-	-	-	-	-	-	-	-	-	-	-	-	-	-
Patient_#61	-	-	-	-	-	-	-	-	-	-	-	-	-	-	-	-	-	-	-	-	-	-	-	-	-	-	-	-	-	-	-	-	-	-	-	-	-	-	-	-	-	-	-	-	-	-	-	-	-
Patient_#62	-	-	-	-	-	-	-	-	-	-	-	-	-	-	-	-	-	-	-	-	-	-	-	-	-	-	-	-	-	-	-	-	-	-	-	-	-	-	-	-	-	-	-	-	-	-	-	-	-
Patient_#63	-	-	-	-	-	-	-	-	-	-	-	-	-	-	-	-	-	-	-	-	-	-	-	-	-	-	-	-	-	-	-	-	-	-	-	-	-	-	-	-	-	-	-	-	-	-	-	-	-
Patient_#64	0.048008	0.1908	0.0135	0.0202	0.0225	0.1458	0.2074	0.021	0.2244	0.0650496	0.0600927	0.0537	0.1161	0.0305308	0.0336	0.0394416	0.0794553	0.08635	0.0692645	0.039	0.0322	-0.00506586	-0.00881127	0.1509	0.03546	0.0255	0.063104	0.0939	0.0740189	-0.0002	0.1915	0.2268	0.212717	-0.0005	0.02985	0.0424	0.0047	0.1025	0.0247	0.0383	0.0648	0.0385	0.1247	0.0199	0.04835	0.0981	0.0182	0.0147	0.0394
Patient_#65	0.0769378	0.1365	0.0068	0.0263	0.0217	0.1678	0.2184	0.0297	0.1361	0.132709	0.130138	0.0586	0.1734	0.0618324	0.0217	0.0284262	0.103298	0.0364	0.0970782	0.0427	0.0493	-0.00660241	-0.0149033	0.0985	0.0360953	0.0302	0.0287235	0.0591	0.346465	0.0481	0.087	0.2372	0.324748	-0.0004	0.1922	0.0457	0.803	0.244	0.0895	0.4031	0.1492	0.0799	0.1484	0.1252	0.0578	0.1596	0.0233	0.032	0.42935
Patient_#66	0.0719731	0.1912	0.0645	0.0206	0.0387	0.1231	0.2246	0.0211	0.2556	0.0732593	0.0692542	0.0556	0.1711	0.0623806	0.0361	0.0108659	0.0868053	0.1059	0.089499	0.0385	0.0412	-0.00355392	-0.0112107	0.1441	0.0552949	0.0275	0.0504605	0.1069	0.0772854	0.0119	0.0732	0.4538	0.311481	0.003	0.1724	0.0412	0.3937	0.1294	0.1577	0.3053	0.1526	0.037	0.2202	0.1652	0.0489	0.1231	0.0237	0.0317	0.1681
Patient_#67	0.0463104	0.084	0.00535	0.0152	0.009	0.1351	0.1299	0.0102	0.0632	0.166893	0.167219	0.064	0.1147	0.068915	0.0205	0.0255934	0.102211	0.02145	0.123048	0.0286	0.1453	-0.0090155	-0.018212	0.0474	0.0353091	0.0169	0.0081964	0.0346	0.102033	-0.0033	0.02	0.1339	0.289477	0.0199	0.0582	0.108	0.08875	0.0728	0.0718	0.0469	0.099	0.0599	0.1206	0.1281	0.0412	0.0944	0.0247	0.0232	0.0855
Patient_#68	0.074275	0.2105	0.0181	0.1545	0.0294	0.1455	0.1978	0.0087	0.3568	0.157753	0.154308	0.0626	0.1972	0.0863611	0.0352	0.012276	0.125835	0.1202	0.0354556	0.0322	0.3226	-0.021522	-0.0338511	0.1402	0.0444078	0.0218	0.0815528	0.0998	0.0842713	0.0158	0.2382	0.3489	0.479027	0.0398	0.1673	0.1383	0.4477	0.1554	0.1972	0.2425	0.17725	0.1254	0.1284	0.1499	0.0518	0.2457	0.0311	0.07615	0.21765
Patient_#69	0.0361026	0.186	0.0094	0.1127	0.0262	0.1772	0.1724	0.0417	0.2319	0.00217761	-0.00250418	0.0184	0.1118	0.026953	0.0414	-0.00376236	0.09309	0.1249	0.0165424	0.1206	0.0492	-0.00501737	-0.00967116	0.1164	0.0543792	0.022	0.0234659	0.0707	0.457342	0.0651	0.0375	0.2295	0.223769	0.081	0.0359	0.0542	0.0911	0.0705	0.0697	0.1842	0.0775	0.0618	0.1313	0.1105	0.0452	0.1298	0.0316	0.0265	0.0751
Patient_#70	0.0757113	0.1248	0.0211	0.0187	0.0219	0.1111	0.1735	0.013	0.2803	0.0939038	0.0874352	0.0315	0.2585	0.147383	0.0435	0.0456762	0.0865555	0.0728	0.0746149	0.0611	0.0307	-0.00354466	-0.017783	0.0985	0.0279412	0.0193	0.042377	0.0969	0.0853719	0.1	0.0278	0.2029	0.256668	0.1023	0.0376	0.0477	0.4057	0.1158	0.13835	0.4546	0.1138	0.1285	0.1519	0.071	0.0606	0.1652	0.0458	0.0259	0.366
Patient_#71	0.0475576	0.1619	0.0523	0.0615	0.0272	0.1131	0.17	0.017	0.2868	0.0877699	0.0804749	0.0601	0.2214	0.0960967	0.0375	0.376009	0.111083	0.0758	0.0166324	0.0244	0.0409	-0.0088601	-0.0211834	0.1543	0.0471027	0.0192	0.0359955	0.082	0.219718	0.0853	0.2284	0.1694	0.296339	0.1078	0.0507	0.1007	0.059	0.1278	0.1233	0.2408	0.1133	0.0755	0.2006	0.0407	0.0943	0.11865	0.0462	0.0358	0.3922
Patient_#72	0.0215155	0.12505	0.0204	0.0171	0.0194	0.1462	0.1932	0.058	0.1903	0.0118723	0.00903619	0.0233	0.1346	0.0131095	0.036	-0.0139079	0.061238	0.0532	0.136744	0.0587	0.0345	-0.00828005	-0.0157363	0.125	-0.00119179	0.0129	0.0110007	0.054	0.117351	0.0871	0.0471	0.1221	0.284829	0.1424	0.1601	0.048	0.0935	0.2112	0.14	0.2286	0.1931	0.0851	0.2351	0.1342	0.067	0.1238	0.0736	0.0438	0.1789
Patient_#73	0.0518669	0.26305	-0.002	0.0319	0.0145	0.3297	0.262	0.0208	0.3157	0.058606	0.0520443	0.0774	0.4008	0.0910048	0.044	0.0361865	0.147479	0.1336	0.103071	0.0727	0.0946	-0.0137067	-0.027644	0.15695	0.0351659	0.0394	0.0374972	0.1445	0.0901471	0.0135	0.0432	0.2699	0.346259	0.1832	0.0396	0.07725	0.1689	0.1548	0.204	0.2349	0.162	0.058	0.208	0.0665	0.0653	0.1427	0.0519	0.0335	0.3403
Patient_#74	0.0325966	0.1488	0.0238	0.0148	0.0233	0.1099	0.174	0.0125	0.2403	-0.00387627	-0.00744439	0.0257	0.1147	0.0391427	0.0217	0.336837	0.0828911	0.0742	-0.0001665	0.025	0.0186	-0.00626601	-0.0184341	0.1423	0.00938808	0.0036	0.00108558	0.0754	0.139421	0.0059	0.1526	0.1994	0.295509	0.1924	0.1058	0.0899	0.1847	0.2276	0.1151	0.1881	0.1568	0.0699	0.1433	0.2074	0.0517	0.1473	0.033	0.0319	0.2014
Patient_#75	-	-	-	-	-	-	-	-	-	-	-	-	-	-	-	-	-	-	-	-	-	-	-	-	-	-	-	-	-	-	-	-	-	-	-	-	-	-	-	-	-	-	-	-	-	-	-	-	-
Patient_#76	-	-	-	-	-	-	-	-	-	-	-	-	-	-	-	-	-	-	-	-	-	-	-	-	-	-	-	-	-	-	-	-	-	-	-	-	-	-	-	-	-	-	-	-	-	-	-	-	-
Patient_#77	-	-	-	-	-	-	-	-	-	-	-	-	-	-	-	-	-	-	-	-	-	-	-	-	-	-	-	-	-	-	-	-	-	-	-	-	-	-	-	-	-	-	-	-	-	-	-	-	-
Patient_#78	-	-	-	-	-	-	-	-	-	-	-	-	-	-	-	-	-	-	-	-	-	-	-	-	-	-	-	-	-	-	-	-	-	-	-	-	-	-	-	-	-	-	-	-	-	-	-	-	-
Patient_#79	-	-	-	-	-	-	-	-	-	-	-	-	-	-	-	-	-	-	-	-	-	-	-	-	-	-	-	-	-	-	-	-	-	-	-	-	-	-	-	-	-	-	-	-	-	-	-	-	-
Patient_#80	-	-	-	-	-	-	-	-	-	-	-	-	-	-	-	-	-	-	-	-	-	-	-	-	-	-	-	-	-	-	-	-	-	-	-	-	-	-	-	-	-	-	-	-	-	-	-	-	-
Patient_#81	-	-	-	-	-	-	-	-	-	-	-	-	-	-	-	-	-	-	-	-	-	-	-	-	-	-	-	-	-	-	-	-	-	-	-	-	-	-	-	-	-	-	-	-	-	-	-	-	-
Patient_#82	-	-	-	-	-	-	-	-	-	-	-	-	-	-	-	-	-	-	-	-	-	-	-	-	-	-	-	-	-	-	-	-	-	-	-	-	-	-	-	-	-	-	-	-	-	-	-	-	-
Patient_#83	-	-	-	-	-	-	-	-	-	-	-	-	-	-	-	-	-	-	-	-	-	-	-	-	-	-	-	-	-	-	-	-	-	-	-	-	-	-	-	-	-	-	-	-	-	-	-	-	-
Patient_#84	0.0360581	0.2178	0.0151	0.0442	0.0235	0.1738	0.2329	0.0482	0.2405	0.0840047	0.0781006	0.0581	0.0749	0.0407691	0.0327	0.0470768	0.0475302	0.1154	0.0858627	0.0902	0.1594	-0.00545601	-0.0065558	0.20715	0.0587452	0.0648	0.0312174	0.1057	0.292836	0.0591	0.1691	0.2424	0.212648	0.3205	0.1248	0.0738	0.0562	0.1495	0.0925	0.0921	0.1427	0.1177	0.2429	0.0991	0.0737	0.1755	0.0698	0.0393	0.2853
Patient_#85	0.0325868	0.1389	0.0114	0.0155	0.011	0.1893	0.2034	0.0171	0.272	0.0518586	0.0448787	0.0326	0.0739	0.0350926	0.0328	0.000162308	0.0448075	0.0961	0.0686352	0.0719	0.0488	0.000582677	-0.00970619	0.124	0.0212634	0.0382	0.0118498	0.0693	0.147998	0.0051	0.1239	0.33255	0.158571	0.27135	0.0487	0.0626	0.3059	0.1425	0.2389	0.145	0.1403	0.1078	0.1928	0.1536	0.0909	0.1105	0.0444	0.0331	0.2694
Patient_#86	0.0367672	0.1288	0.009	0.0309	0.0279	0.16075	0.214	0.0224	0.175	0.00200069	-0.00656801	0.0891	0.2328	0.0409052	0.0316	0.161049	0.0405928	0.0892	0.0259321	0.0399	0.14325	-0.0101966	-0.0142633	0.1136	0.029662	0.0383	0.00988188	0.0601	0.244839	0.0286	0.0411	0.1556	0.237923	0.07915	0.0816	0.1528	0.0141	0.1362	0.0764	0.0975	0.14965	0.0525	0.14345	0.0421	0.0844	0.1407	0.0368	0.0405	0.1894
Patient_#87	0.0774661	0.186	0.0404	0.0908	0.0187	0.1549	0.2147	0.0213	0.2219	0.150933	0.138875	0.0421	0.3082	0.0518812	0.0398	0.0126243	0.0821943	0.1331	0.10346	0.095	0.2296	-0.003421	-0.0172825	0.1689	0.0852759	0.0381	0.0729318	0.1321	0.164853	0.1398	0.0364	0.3662	0.321748	0.1461	0.1005	0.1311	0.2455	0.2428	0.1196	0.3036	0.2117	0.1819	0.1878	0.1476	0.0967	0.1748	0.0666	0.0511	0.0918
Patient_#88	0.0492166	0.1147	0.0173	0.0252	0.026	0.1799	0.2053	0.0192	0.153	0.0996257	0.0997343	0.0427	0.305	0.034274	0.0286	0.0169918	0.0658254	0.11885	0.0954217	0.028	0.2599	-0.0117348	-0.0195669	0.2106	0.0235065	0.0296	0.0338741	0.0807	0.0765569	0.0073	0.0622	0.3019	0.313271	0.1166	0.1215	0.0638	0.0979	0.1942	0.0894	0.213	0.1026	0.1087	0.2545	0.1223	0.0649	0.1445	0.0405	0.0318	0.1091
Patient_#89	0.0773896	0.1354	0.0102	0.0338	0.0223	0.1861	0.2004	0.0343	0.1793	0.0406559	0.0393919	0.0223	0.1075	0.055101	0.0339	0.0822951	0.105042	0.0831	0.113153	0.1517	0.0557	-0.00523373	-0.0178174	0.12	0.0383247	0.0289	0.0752047	0.0972	0.103984	0.075	0.0433	0.1833	0.381145	0.0221	0.0294	0.1136	0.0558	0.1596	0.2865	0.0915	0.1077	0.1195	0.1487	0.0619	0.0618	0.1038	0.0302	0.04945	0.1973
Patient_#90	0.0612658	0.0923	0.0075	0.0081	0.0295	0.1292	0.1542	0.0136	0.0923	0.117276	0.112019	0.0481	0.151	0.0509402	0.0232	0.0279609	0.0941272	0.0352	0.0707812	0.0252	0.0798	-0.00653891	-0.0140912	0.0742	0.0361227	0.0367	0.0594482	0.0505	0.0753087	0.0038	0.071	0.1416	0.315533	-0.0014	0.0464	0.0584	0.0077	0.1004	0.0463	0.1105	0.0772	0.0587	0.1704	0.0707	0.0671	0.1236	0.0449	0.0272	0.3766
Patient_#91	0.0995557	0.183	0.0343	0.031	0.0272	0.1491	0.25055	0.0192	0.23535	0.261586	0.258987	0.0678	0.5514	0.0907442	0.0355	0.124276	0.119124	0.0831	0.0809292	0.0794	0.2108	-0.00912533	-0.0182022	0.1278	0.06949	0.0326	0.0830631	0.0958	0.191522	0.0139	0.0582	0.4394	0.33195	0.0393	0.2206	0.1454	0.2215	0.2173	0.223	0.1648	0.1554	0.1269	0.3167	0.1814	0.1074	0.1612	0.0593	0.044	0.2528
Patient_#92	0.0561235	0.15635	0.0307	0.0209	0.0068	0.1174	0.1674	0.0143	0.10115	0.157786	0.170958	0.0229	0.11625	0.0281134	0.0335	0.00827559	0.0512404	0.0962	0.0546195	0.0345	0.0671	-0.00554667	-0.0152849	0.08225	0.0200135	0.01855	0.0346448	0.05915	0.127105	0.03885	0.0175	0.2536	0.19472	0.0919	0.1184	0.0752	0.1839	0.11005	0.0753	0.068	0.1482	0.08975	0.1526	0.0794	0.0849	0.1136	0.0392	0.03185	0.29605
Patient_#93	0.0143321	0.0944	0.001	0.007	0.0059	0.0593	0.0947	0.0021	0.0307	0.00373488	-0.000668878	0.039	0.1027	-0.00547117	0.0144	-0.0120472	0.0270109	0.0124	0.0269051	0.0258	0.0303	-0.00844598	-0.0171296	0.0297	0.0154305	0.0108	-5.25444e-05	0.0318	0.123791	-0.0057	0.0062	0.0624	0.146201	0.0077	0.005	0.0808	-0.0024	0.0602	0.0186	0.0023	0.0638	0.0196	0.0787	0.0102	0.0348	0.0811	0.0053	0.0091	0.1014
Patient_#94	0.050306	0.1806	0.0402	0.054	0.0228	0.1318	0.1868	0.0229	0.1647	0.106588	0.102846	0.0213	0.118	0.0736031	0.047	0.0105364	0.0821277	0.0769	0.0525024	0.0416	0.0379	-0.00347495	-0.0072222	0.12815	0.0295148	0.0225	0.0588071	0.0738	0.181179	0.0206	0.0319	0.21135	0.228793	0.2842	0.0912	0.0399	0.0601	0.1066	0.1057	0.2941	0.1166	0.0495	0.1787	0.0624	0.0567	0.1098	0.0439	0.0406	0.1699
Patient_#95	0.0633802	0.1602	0.0095	0.0682	0.025	0.0858	0.1682	0.112	0.2007	0.102794	0.0926376	0.0243	0.2578	0.0801541	0.0526	0.0225772	0.122641	0.0584	-0.00180118	0.0647	0.031	-0.00389857	0.0379488	0.0936	0.0685802	0.0118	0.0719068	0.0639	0.39731	0.0969	0.0368	0.167	0.266203	0.2424	0.0408	0.0336	0.0393	0.1955	0.095	0.0719	0.085	0.0493	0.1498	0.0711	0.0386	0.1087	0.0193	0.0209	0.0904
Patient_#96	0.051128	0.1082	0.0381	0.0131	0.0255	0.0794	0.1454	0.0119	0.1497	0.0636293	0.0588996	0.03	0.1544	0.035849	0.0405	-0.00246423	0.0612961	0.0684	0.0354846	0.022	0.059	-0.0105904	-0.0136491	0.118	0.0117161	0.0147	0.0455934	0.0659	0.09067	0.0079	0.0753	0.2757	0.238703	0.07295	0.1388	0.0496	0.1087	0.1263	0.0709	0.154	0.1188	0.0704	0.1415	0.1737	0.0447	0.0743	0.024	0.0241	0.0466
Patient_#97	0.0745458	0.126	0.0044	0.0352	0.0145	0.1324	0.1725	0.0393	0.1473	0.101817	0.0972457	0.0303	0.2045	0.0872944	0.0425	0.0609166	0.122508	0.1306	0.0342416	0.1487	0.0634	-0.00315905	-0.0175518	0.1099	0.0631548	0.0246	0.0713439	0.088	0.267096	0.1104	0.0245	0.21895	0.338373	0.1949	0.09855	0.1212	0.0808	0.1694	0.1664	0.1002	0.1297	0.1285	0.1272	0.1272	0.0554	0.1064	0.0429	0.0436	0.1026
Patient_#98	0.06511	0.3537	0.0019	0.52325	0.02	0.1396	0.1679	0.0514	0.0953	0.190781	0.231487	0.0268	0.1297	0.0221869	0.0193	0.0100605	0.14735	0.0246	0.0973044	0.0619	0.0369	-0.0111548	0.0182507	0.0981	0.0378552	0.0292	0.0399666	0.0428	0.271195	-0.0044	0.0325	0.1111	0.365304	0.2843	0.05885	0.05855	0.0113	0.1405	0.0381	0.0607	0.1057	0.0771	0.1094	0.0232	0.0431	0.2401	0.0154	0.0252	0.204
Patient_#99	0.0702002	0.3182	0.0143	0.0811	0.013	0.2872	0.2813	0.0103	0.3643	0.179965	0.209233	0.0173	0.3677	0.0402142	0.0322	0.0252888	0.24235	0.22	0.165362	0.0198	0.059	-0.0258173	-0.0427588	0.2274	0.0342278	0.0213	0.1177	0.1572	0.171826	0.0034	0.208	0.4402	0.506019	0.2708	0.1615	0.1024	0.5035	0.0712	0.1739	0.2616	0.1228	0.1176	0.1936	0.1707	0.064	0.3002	0.0315	0.0497	0.4795
Patient_#100	0.029268	0.1438	0.0367	0.0248	0.0159	0.1338	0.1678	0.0283	0.2355	0.0447832	0.0446976	0.0086	0.1627	0.0465047	0.0344	0.00330579	0.0836535	0.0634	0.00632977	0.0256	0.0392	-0.00502346	0.0176758	0.0888	0.00638063	0.0094	0.0111435	0.073	0.0783722	0.0163	0.0302	0.1712	0.25117	0.2042	0.0356	0.1031	0.0586	0.1391	0.1228	0.1894	0.1214	0.0457	0.1683	0.1611	0.0542	0.0949	0.0245	0.0293	0.0017
Patient_#101	0.0144775	0.1467	0.0058	0.0125	0.0268	0.2293	0.1671	0.0184	0.1628	-0.00256037	-0.00393659	0.0141	0.1181	0.0752451	0.0263	0.0244882	0.0522301	0.0805	0.0294888	0.0642	0.0277	-0.0127872	-0.0201643	0.1538	0.0423673	0.0398	0.0258678	0.0545	0.0553282	-0.0006	0.0258	0.1439	0.23479	0.1858	0.0435	0.0772	0.0954	0.1696	0.07655	0.3458	0.0887	0.1338	0.1384	0.0872	0.0465	0.1478	0.024	0.0305	0.0582
Patient_#102	0.0473355	0.3141	0.0125	0.3192	0.0189	0.155	0.1613	0.0495	0.184	0.0730292	0.0674009	0.0153	0.2301	0.0392176	0.0346	0.120049	0.16546	0.0943	0.011736	0.0723	0.0464	-0.00504325	0.0500018	0.0815	0.0561302	0.0187	0.0466133	0.0605	0.488559	0.1096	0.0376	0.1541	0.31457	0.30335	0.016	0.0389	0.0461	0.142	0.073	0.0855	0.1174	0.0536	0.1575	0.1095	0.1214	0.1969	0.0392	0.0337	0.1245
Patient_#103	0.0639529	0.1226	0.0128	0.0362	0.014	0.1903	0.1628	0.0333	0.20635	0.00842012	0.00543769	0.0408	0.45015	0.0569954	0.031	0.0162834	0.152966	0.0861	0.0321579	0.0379	0.2011	-0.00825711	-0.0195111	0.0825	0.0267039	0.0239	0.0610586	0.0793	0.121869	0.0145	0.1683	0.1616	0.290756	0.0196	0.0389	0.1325	0.1808	0.0845	0.102	0.1932	0.0749	0.0602	0.1546	0.0981	0.0481	0.157	0.0227	0.0364	-0.0241
Patient_#104	0.02659	0.23675	0.0164	0.0325	0.0153	0.0781	0.1724	0.0823	0.0815	0.04694	0.0438488	0.0244	0.1007	0.0666772	0.0239	0.0391094	0.154156	0.049	0.0300817	0.0763	0.0264	-0.0059829	0.330765	0.0554	0.0880592	0.0039	0.0409344	0.0528	0.584082	0.1053	0.0299	0.1363	0.269868	0.0875	0.02655	0.0428	0.0317	0.1307	0.0441	0.0666	0.1291	0.0749	0.1246	0.11595	0.0631	0.1363	0.0297	0.0379	0.1149
Patient_#105	0.0170372	0.1066	0.0016	0.0042	0.0084	0.1294	0.1335	0.0208	0.1309	-0.0016	-0.00627	0.0168	0.17	0.0597467	0.06315	-0.0122183	0.073905	0.0834	0.0115333	0.0284	0.0298	-0.0139981	-0.0216404	0.0702	-0.0157419	0.0057	0.00384382	0.0305	0.0709382	0.0319	0.018	0.2142	0.318765	-0.0055	0.0527	0.07675	0.2054	0.1862	0.03475	0.14585	0.0897	0.0696	0.1796	0.0907	0.0511	0.1835	0.044	0.0493	0.3317
Patient_#106	0.0587146	0.2079	-0.0003	0.0156	0.0113	0.1804	0.1986	0.0246	0.1924	0.183067	0.17882	0.0219	0.1309	0.0934944	0.0265	0.124233	0.14266	0.0572	0.00538092	0.0566	0.0477	-0.00959835	-0.0161203	0.1041	0.0470635	0.0124	0.0685453	0.0789	0.55324	0.0123	0.0381	0.1137	0.313321	0.0568	0.0284	0.0764	0.0142	0.1092	0.0928	0.1498	0.1321	0.0597	0.125	0.0383	0.0393	0.1549	0.0246	0.0225	0.1412
Patient_#107	0.0496016	0.1775	0.0313	0.0107	0.0101	0.1988	0.154	0.0186	0.0902	0.0357207	0.0337204	0.0243	0.1713	0.07207	0.0251	0.0214696	0.0977074	0.0606	0.110507	0.04255	0.0274	-0.0103968	-0.0184047	0.0601	0.0295769	0.0095	0.0526379	0.059	0.0811344	0.0153	0.0927	0.1036	0.285611	0.0455	0.0389	0.12095	0.06715	0.1131	0.0467	0.0933	0.1377	0.05585	0.0236	0.0548	0.059	0.1584	0.0162	0.0489	0.4275
Patient_#108	0.023812	0.0328	0.0093	0.0315	0.0092	0.0251	0.1057	0.0087	0.094	0.0587302	0.0508153	0.0105	0.1007	0.0296862	0.0115	-0.0097074	0.0653142	0.0136	-0.0127582	0.0315	0.0082	-0.00765253	-0.017807	0.0265	0.013502	-0.002	0.0042977	0.0167	0.113915	0.0031	0.0296	0.1081	0.163607	-0.0005	0.0352	0.0127	0.028	0.1252	0.023	0.0358	0.0367	0.0157	0.0915	0.0603	0.0288	0.0176	0.0053	0.0106	0.4495
Patient_#109	-	-	-	-	-	-	-	-	-	-	-	-	-	-	-	-	-	-	-	-	-	-	-	-	-	-	-	-	-	-	-	-	-	-	-	-	-	-	-	-	-	-	-	-	-	-	-	-	-
Patient_#110	-	-	-	-	-	-	-	-	-	-	-	-	-	-	-	-	-	-	-	-	-	-	-	-	-	-	-	-	-	-	-	-	-	-	-	-	-	-	-	-	-	-	-	-	-	-	-	-	-
Patient_#111	-	-	-	-	-	-	-	-	-	-	-	-	-	-	-	-	-	-	-	-	-	-	-	-	-	-	-	-	-	-	-	-	-	-	-	-	-	-	-	-	-	-	-	-	-	-	-	-	-
Patient_#112	-	-	-	-	-	-	-	-	-	-	-	-	-	-	-	-	-	-	-	-	-	-	-	-	-	-	-	-	-	-	-	-	-	-	-	-	-	-	-	-	-	-	-	-	-	-	-	-	-
Patient_#113	-	-	-	-	-	-	-	-	-	-	-	-	-	-	-	-	-	-	-	-	-	-	-	-	-	-	-	-	-	-	-	-	-	-	-	-	-	-	-	-	-	-	-	-	-	-	-	-	-
Patient_#114	-	-	-	-	-	-	-	-	-	-	-	-	-	-	-	-	-	-	-	-	-	-	-	-	-	-	-	-	-	-	-	-	-	-	-	-	-	-	-	-	-	-	-	-	-	-	-	-	-
Patient_#115	-	-	-	-	-	-	-	-	-	-	-	-	-	-	-	-	-	-	-	-	-	-	-	-	-	-	-	-	-	-	-	-	-	-	-	-	-	-	-	-	-	-	-	-	-	-	-	-	-
Patient_#116	-	-	-	-	-	-	-	-	-	-	-	-	-	-	-	-	-	-	-	-	-	-	-	-	-	-	-	-	-	-	-	-	-	-	-	-	-	-	-	-	-	-	-	-	-	-	-	-	-
Patient_#117	-	-	-	-	-	-	-	-	-	-	-	-	-	-	-	-	-	-	-	-	-	-	-	-	-	-	-	-	-	-	-	-	-	-	-	-	-	-	-	-	-	-	-	-	-	-	-	-	-
Patient_#118	-	-	-	-	-	-	-	-	-	-	-	-	-	-	-	-	-	-	-	-	-	-	-	-	-	-	-	-	-	-	-	-	-	-	-	-	-	-	-	-	-	-	-	-	-	-	-	-	-
Patient_#119	-	-	-	-	-	-	-	-	-	-	-	-	-	-	-	-	-	-	-	-	-	-	-	-	-	-	-	-	-	-	-	-	-	-	-	-	-	-	-	-	-	-	-	-	-	-	-	-	-
Patient_#120	-	-	-	-	-	-	-	-	-	-	-	-	-	-	-	-	-	-	-	-	-	-	-	-	-	-	-	-	-	-	-	-	-	-	-	-	-	-	-	-	-	-	-	-	-	-	-	-	-
Patient_#121	-	-	-	-	-	-	-	-	-	-	-	-	-	-	-	-	-	-	-	-	-	-	-	-	-	-	-	-	-	-	-	-	-	-	-	-	-	-	-	-	-	-	-	-	-	-	-	-	-
Patient_#122	-	-	-	-	-	-	-	-	-	-	-	-	-	-	-	-	-	-	-	-	-	-	-	-	-	-	-	-	-	-	-	-	-	-	-	-	-	-	-	-	-	-	-	-	-	-	-	-	-
Patient_#123	-	-	-	-	-	-	-	-	-	-	-	-	-	-	-	-	-	-	-	-	-	-	-	-	-	-	-	-	-	-	-	-	-	-	-	-	-	-	-	-	-	-	-	-	-	-	-	-	-
Patient_#124	-	-	-	-	-	-	-	-	-	-	-	-	-	-	-	-	-	-	-	-	-	-	-	-	-	-	-	-	-	-	-	-	-	-	-	-	-	-	-	-	-	-	-	-	-	-	-	-	-
Patient_#125	-	-	-	-	-	-	-	-	-	-	-	-	-	-	-	-	-	-	-	-	-	-	-	-	-	-	-	-	-	-	-	-	-	-	-	-	-	-	-	-	-	-	-	-	-	-	-	-	-
Patient_#126	-	-	-	-	-	-	-	-	-	-	-	-	-	-	-	-	-	-	-	-	-	-	-	-	-	-	-	-	-	-	-	-	-	-	-	-	-	-	-	-	-	-	-	-	-	-	-	-	-
[truncated: 47 more columns]

## Sheet: Table S3
Supplementary Table 3. Digital pathology datasets of the stromal compartment with clinical annotations
This table summarizes the protein expression levels in the stromal compartment, as determined by computational image analysis of IHC-stained TMAs from AMC NAC (n = 63) and PCT (n = 63) cohort patients. The protein expression data are presented alongside relevant clinical annotations for each patient.
Patients in AMC cohort	Biomarkers (in this study)																																	Biomarkers (Ref : Kim et al., 2023)
	ADA	AFAP1	CARD16	CD73	DNMT3L	DPH2	EGR2	FYB1	GADD45B	GPX2	GPX4	HCFC1R1	KCTD14	KEAP1	MTCH1	MUC16	MYC	NOTUM	NRF2	OCT2	PCDHB9	PD-1	PD-L1	PPIL2	PTPN12	RFX7	SIRT6	SLC15A3	TF	TFEB	TNFAIP8	USP2	ZBTB12	GLS	GSR	GCLM	GCLC	PRDX1	PSAT1	CBS	GGT7	GAD2	ANPEP	QARS1	PLOD2	RPAP1	RPL9	β-Catenin (non-phos)	β-Catenin
Patient_#1	0.0480719	0.08395	0.0079	0.0047	0.0084	0.1969	0.1549	0.0462	0.0665	0.0560523	0.140757	0.04	0.0727	0.101516	0.02505	0.011819	0.0813742	0.0634	0.0767041	0.04	0.0318	0.00775472	0.00168373	0.0653	0.0651888	0.0326	0.0275762	0.0434	0.124091	0.02615	0.0187	0.0797	0.215238	0.0121	0.0395	0.0593	0.1075	0.12675	0.0318	0.0353	0.0761	0.03475	0.057	0.0416	0.0401	0.11745	0.0211	0.0173	0.0297
Patient_#2	0.0337186	0.067	0.0083	0.0065	0.0162	0.075	0.0945	0.0186	0.1189	0.0506513	0.0467386	0.01985	0.0574	0.0936274	0.03595	0.015599	0.102965	0.0494	0.0437464	0.0365	0.0383	0.00344042	0.000972027	0.0684	0.0791258	0.0305	0.0504784	0.0394	0.12791	0.0118	0.01495	0.0734	0.255205	0.08345	0.0425	0.06045	0.0893	0.0936	0.0474	0.0553	0.09285	0.0434	0.0459	0.04325	0.0518	0.0908	0.0129	0.02465	0.17295
Patient_#3	0.0515332	0.1687	0.0047	0.0289	0.0124	0.1291	0.2319	0.0958	0.16555	0.0372928	0.0660339	0.0237	0.1209	0.0419894	0.0617	0.0182707	0.13924	0.0887	0.0167963	0.0805	0.0496	0.00874551	0.0123354	0.1042	0.164532	0.027	0.0439601	0.0615	0.271642	0.0715	0.0432	0.1054	0.181572	0.0118	0.0605	0.0679	0.0557	0.1396	0.0832	0.0464	0.1516	0.0751	0.1003	0.073	0.0756	0.1318	0.0381	0.0227	0.0251
Patient_#4	0.01799	0.0737	0.0035	0.0072	0.005	0.1021	0.1203	0.0178	0.04385	0.018857	0.00499242	0.019	0.0336	0.00922877	0.0178	0.0101204	0.01664	0.0265	0.000843458	0.0741	0.0432	0.00246998	0.00016544	0.0486	0.0459741	0.0255	0.0174067	0.0375	0.11855	0.0079	0.0293	0.0404	0.155219	0.0381	0.0146	0.0572	0.0093	0.0744	0.0155	0.0099	0.0422	0.0278	0.06225	0.0164	0.0307	0.0612	0.0076	0.0098	-0.0206
Patient_#5	0.0344602	0.0413	0.0029	0.0086	0.0123	0.0544	0.1024	0.0306	0.0717	0.0369443	0.0283316	0.0131	0.059	0.0373946	0.0332	0.0105989	0.0479938	0.0613	0.00321523	0.047	0.03485	0.00230725	0.000484124	0.0402	0.0523091	0.0196	0.0196283	0.0291	0.103091	0.0714	0.0256	0.0802	0.198256	0.0318	0.0459	0.0312	0.0503	0.131	0.028	0.0176	0.0722	0.0412	0.0688	0.0519	0.0419	0.1259	0.0203	0.0201	-0.0096
Patient_#6	0.0297662	0.0493	0.0012	0.02425	0.0047	0.06	0.2026	0.02625	0.0647	0.0258223	0.0160788	0.0137	0.0779	0.0161429	0.0266	0.00136492	0.0404009	0.034	0.00271311	0.0506	0.059	0.0166201	0.000551474	0.0438	0.0522279	0.01825	0.0388247	0.0006	0.0782971	0.0104	0.0236	0.0563	0.185542	0.0163	0.0237	0.0269	0.012	0.0815	0.0384	0.0516	0.0582	0.0243	0.0566	0.0223	0.0383	0.0619	0.0117	0.0134	-0.0057
Patient_#7	0.0251893	0.094	0.0097	0.0151	0.0052	0.078	0.1127	0.0431	0.0929	0.00945258	0.0313105	0.0094	0.0716	0.0343404	0.0178	0.00487787	0.12028	0.0554	0.0128418	0.05005	0.0534	0.000895509	0.00430572	0.0486	0.0334629	0.0138	0.0169098	0.0399	0.0472065	0.0446	0.0227	0.0736	0.149382	0.0635	0.0553	0.0407	0.038	0.0962	0.0569	0.0211	0.058	0.0446	0.0651	0.0446	0.0422	0.0978	0.0232	0.0143	-0.0014
Patient_#8	0.0266725	0.0432	0.0001	0.0055	0.0122	0.0413	0.3331	0.01355	0.127	0.0234345	0.0168187	0.0105	0.0773	0.0410319	0.0253	6.24783e-05	0.0722633	0.0706	0.00616397	0.02335	0.0895	0.00395227	0.00529022	0.03705	0.0256948	0.0169	0.0168367	0.0254	0.113921	0.0281	0.0407	0.0974	0.12232	0.0225	0.0312	0.0536	0.0285	0.2424	0.033	0.1173	0.0757	0.0356	0.0608	0.039	0.0509	0.1568	0.0159	0.0262	-0.0006
Patient_#9	0.0439117	0.0885	0.0002	0.00745	0.0041	0.05735	0.1589	0.0334	0.093	0.0554107	0.0942572	0.0171	0.0867	0.0584642	0.0141	0.0183303	0.0637683	0.02945	0.0518438	0.0518	0.0708	0.00670389	0.00609344	0.0555	0.059256	0.0202	0.048111	0.04245	0.157786	0.0254	0.0281	0.0936	0.331791	0.11	0.0172	0.0394	0.0066	0.1051	0.0487	0.1564	0.0437	0.0286	0.05885	0.04	0.0322	0.08705	0.0085	0.0145	-0.0056
Patient_#10	0.0275041	0.059	0.0004	0.0273	0.0105	0.0692	0.1696	0.0445	0.0824	0.0451211	0.0311279	0.0108	0.0838	0.0361996	0.0231	0.00140993	0.0515744	0.0375	0.014565	0.0776	0.0428	0.00875703	0.0100374	0.06585	0.0358377	0.0358	0.0224817	0.0378	0.0822774	0.0246	0.0437	0.0733	0.164608	0.1185	-	0.04365	0.0232	0.1104	0.0448	0.0602	0.0538	0.0307	0.0801	0.0239	0.0363	0.0959	0.0181	0.0199	0.0002
Patient_#11	0.0418735	0.06055	0.0122	0.0114	0.014	0.0722	0.1379	0.019	0.0951	0.0539475	0.0538212	0.0201	0.09625	0.0495834	0.0307	0.00672853	0.0349018	0.0288	0.0134381	0.0708	0.199	0.0211962	0.00374623	0.0558	0.0667878	0.027	0.0363001	0.0527	0.138158	0.0143	0.0323	0.08985	0.204155	0.0409	0.0213	0.0389	0.0254	0.0976	0.0886	0.10685	0.0984	0.0464	0.0787	0.0329	0.0407	0.0829	0.0197	0.0283	0.0723
Patient_#12	0.0463593	0.0573	0.0013	0.0039	0.0043	0.0398	0.1178	0.0153	0.0466	0.0842242	0.0691267	0.0314	0.0972	0.0580933	0.0122	0.0148665	0.0461314	0.0188	0.119402	0.0502	0.0303	4.78737e-05	0.0100656	0.0567	0.0783434	0.0267	0.0228537	0.0397	0.144699	0.0063	0.0368	0.0551	0.325973	0.0143	0.0154	0.0384	0.0292	0.0843	0.0321	0.0836	0.0413	0.0363	0.0497	0.0214	0.04535	0.0772	0.0114	0.0164	0.1666
Patient_#13	0.035539	0.1226	0.0007	0.0472	0.0164	0.06505	0.2237	0.0521	0.1328	0.0912994	0.0580678	0.0148	0.1195	0.0735025	0.0278	0.0077962	0.0671617	0.0736	0.0246148	0.0961	0.0833	0.00833606	0.00630659	0.0882	0.0594971	0.0435	0.0399888	0.0608	0.148799	0.0495	0.0442	0.11155	0.187156	0.1478	0.0681	0.0612	0.0335	0.0996	0.0895	0.1013	0.125	0.0537	0.1525	0.0547	0.0602	0.1247	0.0446	0.0268	0.0067
Patient_#14	0.0243248	0.0573	0.0003	0.0167	0.0104	0.1211	0.15675	0.0223	0.1171	0.0642849	0.0703604	0.0184	0.1135	0.0424888	0.02715	0.00400508	0.0482375	0.0427	0.0246509	0.0786	0.0482	0.00254998	0.013429	0.0635	0.029387	0.027	0.0211403	0.0515	0.0853106	0.0241	0.0451	0.09855	0.154162	0.17845	0.0565	0.05975	0.0364	0.0942	0.0545	0.101	0.0595	0.0395	0.10145	0.0326	0.0473	0.08235	0.0183	0.0239	0.0216
Patient_#15	0.0332749	0.0779	0.0006	0.0247	0.01045	0.0652	0.1231	0.0239	0.05285	0.0638505	0.0400059	0.0147	0.0672	0.0603586	0.033	0.0253054	0.0364463	0.0335	0.0120531	0.0792	0.0533	0.00989436	0.00429372	0.0345	0.10309	0.0195	0.0192243	0.0361	0.25648	0.0363	0.0261	0.072	0.185736	0.0574	0.0231	0.0443	0.017	0.0894	0.0364	0.0639	0.0681	0.0271	0.0623	0.0264	0.0446	0.0925	0.0122	0.0239	0.0556
Patient_#16	0.0260958	0.0472	0.0019	0.0214	0.0064	0.0517	0.092	0.0102	0.0654	0.0617239	0.0988927	0.0098	0.0694	0.0737394	0.0395	0.0128863	0.051017	0.0367	0.0575199	0.0394	0.0319	0.00379005	0.0123802	0.0432	0.053693	0.0161	0.018355	0.0261	0.0817688	0.0128	0.02355	0.0613	0.177798	0.1027	0.0288	0.0306	0.0157	0.0859	0.0274	0.0749	0.0516	0.0302	0.0859	0.0341	0.0408	0.0565	0.0115	0.0161	0.0249
Patient_#17	0.0481062	0.0605	0.0006	0.0031	0.0041	0.0497	0.082	0.0141	0.06575	0.0714433	0.275625	0.0086	0.0669	0.0640878	0.0336	0.0132964	0.0544518	0.0418	0.0642286	0.0399	0.0332	0.00554259	0.0121926	0.0429	0.0637502	0.0178	0.0207887	0.0377	0.130943	0.0117	0.0491	0.088	0.298736	0.1004	0.0407	0.042	0.05985	0.0895	0.0432	0.5504	0.0545	0.0284	0.07705	0.0838	0.0433	0.0746	0.0165	0.0172	0.0592
Patient_#18	0.0457087	0.0729	0.0026	0.0173	0.00875	0.08165	0.168	0.0221	0.1045	0.063056	0.0734516	0.0145	0.1121	0.0626092	0.0247	0.0290232	0.0566512	0.0364	0.0264348	0.0722	0.0426	0.00419344	0.00350362	0.0477	0.0686171	0.0211	0.031335	0.0461	0.349376	0.0255	0.0452	0.0604	0.190452	0.13005	0.0346	0.0474	0.0245	0.0906	0.0635	0.0942	0.0503	0.0352	0.0946	0.0251	0.03945	0.0852	0.0162	0.0191	0.0132
Patient_#19	0.0347943	0.0818	0.0047	0.0217	0.0023	0.077	0.0966	0.0101	0.0517	0.0786508	0.058044	0.0073	0.0671	0.0880828	0.0218	0.0131435	0.073254	0.0338	0.0239271	0.0389	0.05745	0.00281708	0.00973338	0.0341	0.0374681	0.0199	0.0255696	0.0368	0.139438	0.0147	0.0153	0.0733	0.224055	0.08	0.0203	0.048	0.0155	0.1098	0.0319	0.0297	0.1524	0.0222	0.0739	0.0343	0.0477	0.141	0.017	0.0182	0.0272
Patient_#20	0.0331436	0.0444	0.0024	0.0068	0.0093	0.0581	0.0975	0.0235	0.0502	0.0438056	0.0493527	0.0199	0.0541	0.0471906	0.0337	0.00627902	0.0293941	0.0186	0.0444414	0.0677	0.03	0.00646182	0.00204068	0.0375	0.0424603	0.0222	0.0212428	0.0257	0.140034	0.0135	0.0326	0.064	0.130339	0.0441	0.0322	0.0531	0.0131	0.0957	0.0318	0.0583	0.0562	0.0241	0.07525	0.02	0.0361	0.094	0.0147	0.0201	0.0196
Patient_#21	0.020869	0.0489	0.0013	0.028	0.0134	0.1128	0.1214	0.0336	0.06935	0.0275829	0.0215701	0.0167	0.05275	0.033177	0.0249	0.00681943	0.0759467	0.0502	0.0219017	0.0716	0.05	0.00679556	0.00528689	0.0619	0.0183934	0.0324	0.022069	0.048	0.149313	0.0269	0.0394	0.0974	0.136066	0.0728	0.0424	0.042	0.0367	0.0868	0.0312	0.0707	0.0777	0.0338	0.0694	0.0367	0.0443	0.0906	0.0189	0.0273	0.0151
Patient_#22	0.037888	0.0571	0.0063	0.0073	0.0143	0.0527	0.11625	0.0164	0.0411	0.0739494	0.118982	0.0194	0.0576	0.0634737	0.0222	0.0152213	0.0522791	0.0302	0.0270253	0.0764	0.0462	0.00910387	0.00187552	0.0451	0.03665	0.0193	0.0218734	0.0527	0.105056	0.0246	0.0486	0.0736	0.219616	0.0141	0.0282	0.0479	0.0274	0.1236	0.0326	0.044	0.1174	0.0386	0.0695	0.0285	0.0448	0.0833	0.0151	0.0251	0.11985
Patient_#23	0.0420132	0.0633	0.0025	0.0209	0.0138	0.0979	0.1403	0.07115	0.12005	0.0656501	0.0576336	0.0228	0.07745	0.0857904	0.0226	0.00304111	0.0582351	0.0596	0.00218903	0.09515	0.0478	0.0325302	0.0477624	0.0756	0.0461737	0.0582	0.0289426	0.04855	0.212805	0.0702	0.0231	0.1526	0.216365	0.0844	0.1112	0.0575	0.0841	0.1054	0.0817	0.0703	0.0619	0.0398	0.127	0.0631	0.039	0.1258	0.0216	0.0206	-0.0147
Patient_#24	0.0672522	0.15935	0.0021	0.0152	0.0019	0.2091	0.2066	0.1076	0.1811	0.165211	0.316393	0.0085	0.1133	0.121352	0.0182	0.0819723	0.193673	0.0415	0.0359962	0.0691	0.0902	0.00130107	0.0381984	0.0962	0.0911171	0.0406	0.0626412	0.0936	0.212129	0.0474	0.0226	0.1224	0.44353	0.1419	0.0564	0.0469	0.0394	0.1207	0.0848	0.0553	0.0899	0.0486	0.1509	0.079	0.063	0.1999	0.027	0.0319	-0.0226
Patient_#25	0.038173	0.069	0.00825	0.02125	0.01175	0.0719	0.1328	0.0159	0.1268	0.0857558	0.0650984	0.0275	0.0812	0.156432	0.0229	0.0265502	0.0603299	0.0519	0.0214029	0.0593	0.0429	0.00455624	0.00726462	0.0704	0.0643769	0.0212	0.0309465	0.0579	0.276843	0.0384	0.0207	0.0671	0.206036	0.0646	0.0441	0.06005	0.0206	0.1053	0.05605	0.069	0.08895	0.0386	0.0781	0.0624	0.0401	0.1022	0.0228	0.0225	0.1102
Patient_#26	0.0317945	0.0424	0.0021	0.0084	0.0092	0.09185	0.10595	0.0178	0.0768	0.0629115	0.0612527	0.0201	0.0777	0.0708018	0.023	0.0179912	0.0885612	0.0453	0.0517288	0.0916	0.0552	0.00646274	0.00678498	0.0443	0.068256	0.0205	0.0311072	0.044	0.309615	0.0187	0.0293	0.0724	0.210862	0.0335	0.0301	0.057	0.0343	0.0774	0.0368	0.0667	0.0744	0.0407	0.0797	0.0395	0.0416	0.0843	0.0183	0.0228	0.0697
Patient_#27	0.0210694	0.0482	0.0072	0.0099	0.0119	0.0468	0.1042	0.014	0.0437	0.0688001	0.0799497	0.0124	0.0511	0.0354457	0.0212	0.0130318	0.0537328	0.0429	0.0250007	0.0581	0.033	0.016089	0.00405563	0.0432	0.040887	0.0214	0.020166	0.0441	0.100553	0.0322	0.0172	0.0699	0.137099	0.0225	0.0542	0.0556	0.016	0.1353	0.029	0.03785	0.0771	0.0345	0.0868	0.0321	0.0554	0.1006	0.0185	0.0266	0.037
Patient_#28	0.0263846	0.058	0.0002	0.00335	0.0051	0.14515	0.1519	0.0158	0.0426	0.0873822	0.0547852	0.0097	0.0443	0.0684037	0.0149	0.00997552	0.0426678	0.0247	0.0348843	0.0485	0.0387	0.00529186	0.00887883	0.03555	0.0487273	0.0129	0.0258759	0.02165	0.0785183	0.01475	0.0226	0.049	0.18492	0.0379	0.0165	0.0374	0.0062	0.0791	0.0212	0.0366	0.02405	0.0248	0.0601	0.0323	0.0458	0.081	0.0138	0.0142	0.0315
Patient_#29	0.0242591	0.0577	0.002	0.0088	0.0097	0.0565	0.1228	0.0395	0.0637	0.0632922	0.0329392	0.0116	0.052	0.06212	0.0228	0.00365901	0.065521	0.0517	0.0202321	0.0564	0.0502	0.00660119	0.00632795	0.051	0.0349178	0.0204	0.0283775	0.0442	0.116341	0.0244	0.0219	0.0649	0.149491	0.0343	0.052	0.0536	0.0289	0.1193	0.0272	0.0532	0.0648	0.0324	0.0818	0.0458	0.0434	0.1295	0.0191	0.0212	0.0155
Patient_#30	0.0255569	0.0725	0.0005	0.0107	0.013	0.0821	0.12925	0.05665	0.1012	0.0818953	0.07085	0.0119	0.0612	0.0556756	0.032	0.0104518	0.0527789	0.06575	0.0336011	0.0647	0.0517	0.00969525	0.00921644	0.0943	0.0511097	0.0318	0.0343279	0.0749	0.197434	0.054	0.0265	0.0895	0.162313	0.0542	0.0746	0.0482	0.0539	0.138	0.0453	0.0586	0.1054	0.0511	0.1027	0.0651	0.0516	0.13985	0.0253	0.0301	0.0301
Patient_#31	0.0364131	0.1235	0.002	0.0709	0.0101	0.0868	0.1563	0.071	0.1267	0.0541033	0.110194	0.0179	0.1093	0.1701	0.0321	0.0943313	0.106157	0.08125	0.0110981	0.0747	0.06615	0.00286708	0.000468352	0.0785	0.0699816	0.0363	0.0265842	0.0649	0.23721	0.0665	0.0376	0.1153	0.274626	0.1465	0.0383	0.0674	0.0438	0.1421	0.0812	0.0712	0.1462	0.0619	0.1306	0.0819	0.0699	0.1551	0.031	0.0329	-0.0228
Patient_#32	0.025404	0.0507	0.002	0.0015	0.0076	0.0444	0.1256	0.022	0.0694	0.023601	0.0874157	0.0178	0.1713	0.0408111	0.0203	0.0129774	0.0897814	0.0367	0.0182483	0.05745	0.0323	0.00300473	0.00318391	0.02695	0.0439557	0.011	0.01837	0.0392	0.0851903	0.0214	0.0295	0.0813	0.141562	0.0229	0.0412	0.0469	0.02205	0.0942	0.0541	0.079	0.09725	0.0329	0.0814	0.0327	0.0506	0.0918	0.0205	0.0239	0.0402
Patient_#33	0.00425527	0.04075	0.0043	0.004	0.00065	0.0865	0.1208	0.0121	0.0277	0.000813426	0.003267	0.0134	0.0399	0.000810368	0.01175	0.00370416	0.0266636	0.0139	0.00221706	0.0345	0.0264	0.00369193	0.0137193	0.0108	0.0242251	0.007	0.000209624	0.0315	0.0546156	0.0052	0.0241	0.0289	0.11047	0.0169	0.00615	0.04065	0.0036	0.0448	0.0148	0.032	0.0344	0.0187	0.0363	0.0074	0.0279	0.067	0.0014	0.0096	0.0028
Patient_#34	0.0210043	0.0408	0.0028	0.0041	0.0033	0.08105	0.0835	0.0029	0.0221	0.00987102	0.0545461	0.0098	0.0408	0.0489105	0.014	0.0034868	0.104194	0.04205	0.0175561	0.0481	0.0879	0.000190418	0.00938549	0.0302	0.0273638	0.005	0.0188782	0.0269	0.126306	0.0246	0.00915	0.0729	0.16141	0.016	0.0279	0.0354	0.0124	0.1058	0.0196	0.0171	0.064	0.0312	0.0563	0.0338	0.0363	0.0774	0.0181	0.0242	0.0254
Patient_#35	-	-	-	-	-	-	-	-	-	-	-	-	-	-	-	-	-	-	-	-	-	-	-	-	-	-	-	-	-	-	-	-	-	-	-	-	-	-	-	-	-	-	-	-	-	-	-	-	-
Patient_#36	-	-	-	-	-	-	-	-	-	-	-	-	-	-	-	-	-	-	-	-	-	-	-	-	-	-	-	-	-	-	-	-	-	-	-	-	-	-	-	-	-	-	-	-	-	-	-	-	-
Patient_#37	-	-	-	-	-	-	-	-	-	-	-	-	-	-	-	-	-	-	-	-	-	-	-	-	-	-	-	-	-	-	-	-	-	-	-	-	-	-	-	-	-	-	-	-	-	-	-	-	-
Patient_#38	0.0342928	0.0444	0.0064	0.0057	0.006	0.0592	0.108	0.0151	0.0479	0.0454701	0.030211	0.019	0.0706	0.0790979	0.0255	0.00286772	0.0537477	0.031	0.0445887	0.0371	0.0291	0.000380632	0.00400047	0.0448	0.0356422	0.0109	0.0154994	0.0281	0.125966	0.014	0.0275	0.0586	0.137777	0.012	0.0214	0.0666	0.0172	0.0731	0.0327	0.0246	0.0665	0.0248	0.0437	0.02185	0.0467	0.0811	0.0111	0.0115	0.0113
Patient_#39	0.0283892	0.0352	0.0053	0.0084	0.008	0.10185	0.1307	0.0152	0.0708	0.0338799	0.026821	0.0176	0.058	0.0357105	0.0202	0.0482648	0.0673603	0.0395	0.0326661	0.0644	0.0631	0.00351922	0.00354027	0.0516	0.0412051	0.0213	0.0220311	0.0531	0.0602064	0.0078	0.0535	0.0554	0.173487	0.0881	0.0408	0.0588	0.0233	0.1079	0.0332	0.0358	0.0566	0.0302	0.059	0.0296	0.0451	0.08425	0.0135	0.02	0.0127
Patient_#40	0.0178287	0.0369	0.0037	0.0004	0.0062	0.125	0.10315	0.0096	0.0538	0.0177148	0.00236714	0.017	0.0518	0.0151047	0.012	0.0009375	0.0561655	0.018	0.000286111	0.0362	0.0452	0.0113192	0.00307281	0.0248	0.0208177	0.0086	0.0157603	0.0381	0.19823	0.0115	0.036	0.0229	0.146513	0.0108	0.0093	0.0277	0.0148	0.0535	0.0182	0.0076	0.0396	0.0299	0.023	0.0152	0.0361	0.072	0.0028	0.0126	0.0108
Patient_#41	0.0463719	0.0531	0.0014	0.0106	0.0102	0.08185	0.0957	0.03255	0.0987	0.0447511	0.0409249	0.0138	0.076	0.0273056	0.032	0.0100143	0.0889034	0.066	0.0363978	0.0471	0.0577	0.0041415	0.00231838	0.057	0.0309932	0.0215	0.0170226	0.0424	0.202541	0.0228	0.0255	0.0677	0.167056	0.167	0.0598	0.0389	0.048	0.1054	0.0375	0.0311	0.0588	0.0357	0.0519	0.0433	0.0488	0.0788	0.0193	0.02325	0.0326
Patient_#42	0.031092	0.0436	0.0064	0.0026	0.0053	0.0908	0.0972	0.0129	0.1103	0.0300127	0.0192055	0.0161	0.0776	0.0230184	0.0312	0.00175746	0.0544954	0.0428	0.0192937	0.0327	0.0857	0.00298586	0.00818291	0.0337	0.0125507	0.0189	0.0138903	0.0202	0.0931258	0.0106	0.0411	0.0522	0.180509	0.0701	0.0163	0.0528	0.0228	0.1261	0.0205	0.01775	0.0106	0.0331	0.0383	0.0292	0.0362	0.0766	0.0108	0.0123	0.0045
Patient_#43	0.0058642	0.0963	0.0009	0.0126	0.0155	0.0933	0.1479	0.0713	0.1725	0.00764065	0.0163899	0.0145	0.0914	0.0143487	0.0301	0.0162693	0.0120472	0.0759	0.0111367	0.0726	0.0509	0.011244	0.00729805	0.0925	0.0193899	0.0307	6.18766e-05	0.0793	0.039574	0.0553	0.0187	0.10825	0.0857052	0.17565	0.0758	0.0563	0.0589	0.1617	0.0784	0.0546	0.1041	0.0655	0.0906	0.0791	0.0585	0.1405	0.0295	0.0303	-0.0016
Patient_#44	0.0336142	0.0563	0.0021	0.0063	0.0065	0.0615	0.1266	0.0214	0.0676	0.0305506	0.0452343	0.0139	0.0846	0.0335547	0.0235	0.0123	0.0896693	0.0464	0.00771622	0.0441	0.0317	0.00679272	0.000758831	0.0448	0.0479421	0.0121	0.0238622	0.0327	0.0887681	0.0105	0.0359	0.0615	0.169445	0.0345	0.0534	0.0583	0.0425	0.113	0.05855	0.0662	0.0582	0.0484	0.0782	0.0616	0.053	0.0835	0.0349	0.0294	0.07425
Patient_#45	0.0342871	0.10875	0.0022	0.0208	0.0125	0.0508	0.13765	0.0287	0.1776	0.0394667	0.0540883	0.021	0.0707	0.0103589	0.0348	0.0151754	0.0588136	0.0727	0.0119255	0.0452	0.0432	0.0272372	0.00633074	0.0547	0.0205821	0.0206	0.01035	0.047		0.0314	0.0255	0.0919	0.249338	0.1202	0.02965	0.0453	0.0131	0.0894	0.0317	0.0452	0.0633	0.0387	0.0529	0.0265	0.0483	0.0869	0.017	0.0165	0.0047
Patient_#46	-	-	-	-	-	-	-	-	-	-	-	-	-	-	-	-	-	-	-	-	-	-	-	-	-	-	-	-	-	-	-	-	-	-	-	-	-	-	-	-	-	-	-	-	-	-	-	-	-
Patient_#47	0.00759027	0.07005	0.0006	0.0076	0.0046	0.0619	0.1709	0.0145	0.0579	0.0362174	0.018787	0.0162	0.0639	0.00617755	0.0385	0.000477398	0.0165585	0.027	0.0386829	0.0627	0.0788	0.00617018	0.0173785	0.0358	0.0316757	0.03395	0.00419235	0.0362	0.111636	0.0106	0.0124	0.1015	0.106886	0.0151	0.041	0.0659	0.0218	0.082	0.0919	0.0618	0.3122	0.0299	0.1034	0.04445	0.0413	0.1095	0.0184	0.02405	0.0218
Patient_#48	0.0287897	0.0474	0.0027	0.0126	0.004	0.0923	0.1225	0.0158	0.2708	0.0678472	0.0836947	0.0168	0.0755	0.0566361	0.032	0.0131831	0.0300494	0.0246	0.0472925	0.0349	0.0935	0.00152412	0.00751466	0.0403	0.0527852	0.0245	0.0146177	0.0309	0.132168	0.0161	0.03745	0.0526	0.153513	0.1131	0.0101	0.0343	0.011	0.0584	0.0254	0.0747	0.0276	0.02265	0.0566	0.0162	0.0294	0.0619	0.0085	0.0122	0.03625
Patient_#49	0.0246004	0.0747	0.0005	0.0407	0.0065	0.0695	0.1264	0.0262	0.0751	0.0834917	0.0690661	0.0138	0.0741	0.0672645	0.0244	0.0175775	0.0493354	0.0283	0.0339265	0.0641	0.0442	0.00325141	0.0101825	0.0491	0.0625861	0.0226	0.0156167	0.0384	0.105757	0.0232	0.0252	0.0654	0.178	0.0231	0.0124	0.0214	0.0105	0.0959	0.0131	0.0142	0.0793	0.0151	0.069	0.0196	0.0331	0.0579	0.0115	0.0166	0.0076
Patient_#50	0.0236598	0.0472	0.0023	0.013	0.0047	0.0272	0.0657	0.0084	0.0261	0.0433793	0.0521337	0.0083	0.0291	0.0680533	0.0146	0.0117432	0.0352765	0.0191	0.0176881	0.0622	0.0324	0.002378	0.00248606	0.0246	0.0359215	0.0116	0.0237529	0.0351	0.102164	0.0074	0.0127	0.0521	0.12929	0.2186	0.0216	0.0526	0.0359	0.1152	0.04885	0.10435	0.0807	0.029	0.0699	0.03795	0.0459	0.07605	0.0147	0.0183	0.0339
Patient_#51	0.0329423	0.062	0.0005	0.0437	0.0057	0.07595	0.10325	0.0118	0.0872	0.048416	0.0818199	0.0153	0.0686	0.0911295	0.07465	0.0177169	0.0405569	0.03995	0.0280513	0.0537	0.0426	0.000530602	0.00834132	0.0523	0.0593595	0.0208	0.0393537	0.0417	0.27292	0.0187	0.0258	0.079	0.165147	0.1376	0.0624	0.0635	0.0575	0.1258	0.0696	0.0927	0.0853	0.06465	0.1174	0.0653	0.0662	0.1483	0.0255	0.0354	0.0009
Patient_#52	0.0246822	0.1535	0.0048	0.0211	0.0129	0.119	0.1855	0.1062	0.1614	0.0702856	0.0421007	0.0216	0.1935	0.0238565	0.033	0.017664	0.0460078	0.0635	0.0110974	0.072	0.0618	0.0190188	0.0147623	0.0713	0.0481277	0.0271	0.01717	0.0766	0.212216	0.0615	0.0321	0.1	0.202038	0.0183	0.0244	0.0504	0.0212	0.091	0.0355	0.0639	0.058	0.0231	0.0793	0.0284	0.0388	0.1161	0.0157	0.0183	0.0045
Patient_#53	0.0193712	0.0628	0.0012	0.0326	0.0076	0.0779	0.138	0.0317	0.0607	0.0727771	0.00447196	0.0146	0.0736	0.0119528	0.0219	0.00474031	0.0536153	0.0245	0.0110216	0.0777	0.0397	0.00459145	0.000783333	0.0366		0.0186	0.008745	0.0322	0.205516	0.0129	0.0231	0.0676	0.217864	0.04795	0.0493	0.0437	0.03835	0.0739	0.0755	0.0492	0.1387	0.03725	0.1067	0.0503	0.0408	0.1032	0.0245	0.021	0.0042
Patient_#54	0.0399658	0.0499	0.0006	0.0198	0.0074	0.0624	0.1267	0.0217	0.0922	0.0507663	0.0624088	0.0161	0.0687	0.0943775	0.0239	0.00179263	0.0654326	0.0566	0.00924284	0.0992	0.0454	0.015246	0.0076533	0.0628	0.0420854	0.0339	0.0389194	0.0554	0.110455	0.0257	0.0241	0.1059	0.200248	0.0379	0.0386	0.04605	0.028	0.1212	0.0303	0.0529	0.0546	0.041	0.074	0.0328	0.0562	0.1112	0.0227	0.0207	0.0337
Patient_#55	0.0342116	0.0623	0.0012	0.0394	0.0078	0.0796	0.1341	0.0228	0.0807	0.0303518	0.0202548	0.0159	0.0739	0.0591973	0.0349	0.0033403	0.0312841	0.0471	0.0243056	0.0462	0.04995	0.00180783	0.00839724	0.04455	0.0245993	0.0251	0.0185425	0.0482	0.121103	0.0218	0.0409	0.0839	0.181155	0.1246	0.0318	0.0314	0.0139	0.087	0.099	0.07565	0.0923	0.0358	0.0641	0.0409	0.04	0.0488	0.0148	0.0139	0.041
Patient_#56	0.0311638	0.0465	0.0065	0.0039	0.0087	0.0493	0.10445	0.0285	0.0507	0.0416613	0.0992756	0.0198	0.0733	0.034487	0.0322	0.0312876	0.0481217	0.0496	0.0959558	0.0635	0.032	0.00165284	0.00088106	0.0325	0.0362381	0.0179	0.0319965	0.03	0.0900072	0.0438	0.0247	0.0911	0.204728	0.1056	0.0499	0.0441	0.0294	0.1124	0.0528	0.0584	0.1382	0.0344	0.0761	0.0465	0.05	0.1005	0.0287	0.0237	0.0637
Patient_#57	0.0325176	0.0464	0.00535	0.0102	0.0083	0.059	0.0967	0.0104	0.0876	0.0566586	0.0797497	0.0057	0.07865	0.0662125	0.0179	0.0250975	0.0387169	0.0365	0.00163622	0.0415	0.0278	0.00462356	0.00832476	0.0438	0.0549868	0.0111	0.00996658	0.0282	0.1815	0.0154	0.03235	0.0539	0.161365	0.1115	0.0459	0.0516	0.0259	0.0483	0.0511	0.0756	0.0805	0.0252	0.05705	0.01585	0.0366	0.0559	0.0136	0.0133	-0.007
Patient_#58	0.012752	0.0677	0.0017	0.0112	0.0071	0.0442	0.1322	0.0128	0.0826	0.0211253	0.00763898	0.014	0.0498	0.0542494	0.0434	0.000747727	0.0428952	0.05055	0.0306301	0.0546	0.0429	0.000211434	0.0131622	0.0406	0.00822892	0.0157	0.0118272	0.045	0.0693032	0.0277	0.015	0.0702	0.133684	0.008	0.0145	0.0375	0.0143	0.0665	0.0341	0.06575	0.0731	0.0296	0.0785	0.031	0.0409	0.0739	0.0211	0.0178	0.0212
Patient_#59	9.5858e-05	0.12905	0.0036	0.00055	0.0081	0.1162	0.12095	0.0113	0.0531	0.0257	0.000217041	0.0172	0.0898	0.00137692	0.0348	0.00922588	0.0153252	0.0193	0.0359854	0.02695	0.2079	0.0100463	0.0151265	0.04155	0.0189137	0.0047	0.00222876	0.0229	0.144572	0.0005	0.0545	0.034	0.257265	0.0961	0.0471	0.0477	0.0438	0.0912	0.0613	0.0765	0.0844	0.0427	0.0979	0.0403	0.0525	0.0874	0.0263	0.0255	0.023
Patient_#60	-	-	-	-	-	-	-	-	-	-	-	-	-	-	-	-	-	-	-	-	-	-	-	-	-	-	-	-	-	-	-	-	-	-	-	-	-	-	-	-	-	-	-	-	-	-	-	-	-
Patient_#61	-	-	-	-	-	-	-	-	-	-	-	-	-	-	-	-	-	-	-	-	-	-	-	-	-	-	-	-	-	-	-	-	-	-	-	-	-	-	-	-	-	-	-	-	-	-	-	-	-
Patient_#62	-	-	-	-	-	-	-	-	-	-	-	-	-	-	-	-	-	-	-	-	-	-	-	-	-	-	-	-	-	-	-	-	-	-	-	-	-	-	-	-	-	-	-	-	-	-	-	-	-
Patient_#63	-	-	-	-	-	-	-	-	-	-	-	-	-	-	-	-	-	-	-	-	-	-	-	-	-	-	-	-	-	-	-	-	-	-	-	-	-	-	-	-	-	-	-	-	-	-	-	-	-
Patient_#64	0.0309664	0.06	0.0091	0.0132	0.0091	0.0793	0.11515	0.0234	0.104	0.0366725	0.0283429	0.0245	0.0606	0.0261925	0.0214	0.0167975	0.0660312	0.0358	0.0270729	0.0567	0.0346	-0.00149047	-0.00404204	0.0675	0.0252445	0.0207	0.031412	0.0498	0.0835156	0.0074	0.07905	0.0645	0.13543	0.0775	0.0315	0.0656	0.0267	0.1009	0.11995	0.04625	0.0601	0.0528	0.06	0.0091	0.016	0.0132	0.0091	0.0793	0.11515
Patient_#65	0.0576884	0.0863	0.0067	0.0191	0.0133	0.0935	0.1344	0.0519	0.0652	0.088546	0.0916295	0.0237	0.1279	0.0356959	0.0207	0.0137399	0.100824	0.038	0.0365623	0.0746	0.0461	-0.00276563	-0.00480005	0.0642	0.034685	0.0293	0.0248883	0.0379	0.355024	0.0315	0.0388	0.1045	0.271246	0.118	0.0585	0.052	0.0508	0.0828	0.13125	0.0626	0.0879	0.0573	0.0863	0.0067	0.0378	0.0191	0.0133	0.0935	0.1344
Patient_#66	0.0340999	0.0726	0.0119	0.0147	0.0081	0.0722	0.1005	0.0208	0.0819	0.0500262	0.0446246	0.022	0.0514	0.0369499	0.0617	0.00259632	0.0556037	0.0584	0.0241526	0.0299	0.0313	-0.00410624	-0.00853453	0.0581	0.0290053	0.0214	0.0186235	0.05085	0.0856556	0.02025	0.0352	0.1495	0.154959	0.1505	0.0513	0.04095	0.0343	0.0724	0.144	0.0645	0.092	0.0466	0.0726	0.0119	0.0237	0.0147	0.0081	0.0722	0.1005
Patient_#67	0.0276148	0.0657	0.0048	0.0184	0.0048	0.0633	0.0849	0.013	0.0309	0.0885013	0.0766622	0.02025	0.0476	0.0221156	0.0311	-0.000360734	0.118518	0.0207	0.0271507	0.0502	0.0515	-0.00288967	-0.0133257	0.0287	0.0292849	0.0163	0.0141789	0.0264	0.0775151	0.0079	0.0142	0.0629	0.176946	0.016	0.0238	0.0116	0.0231	0.0608	0.1052	0.03865	0.0762	0.0343	0.0657	0.0048	0.0159	0.0184	0.0048	0.0633	0.0849
Patient_#68	0.0713189	0.1572	0.0165	0.036	0.0108	0.1218	0.18105	0.0118	0.2806	0.0973806	0.0827327	0.0319	0.1752	0.0462308	0.0255	0.00300056	0.108705	0.0739	0.0441759	0.0379	0.0656	-0.00954015	-0.0108407	0.1239	0.0259437	0.0211	0.0663982	0.0426	0.0818842	0.0243	0.0564	0.3525	0.396765	0.0242	0.0353	0.3342	0.0187	0.2908	0.3317	0.15055	0.3538	0.0569	0.1572	0.0165	0.008	0.036	0.0108	0.1218	0.18105
Patient_#69	0.0329664	0.0932	0.0101	0.0689	0.0172	0.1141	0.1228	0.0447	0.09605	0.00064305	-0.00382784	0.0187	0.0909	0.031608	0.0357	0.00021447	0.0725452	0.0847	0.0100827	0.0788	0.0524	-0.00106117	-0.0029284	0.0756	0.0504085	0.0179	0.025145	0.054	0.429584	0.04695	0.0349	0.1219	0.197874	0.1828	0.09775	0.0815	0.0601	0.1487	0.2442	0.08265	0.1341	0.0649	0.0932	0.0101	0.0203	0.0689	0.0172	0.1141	0.1228
Patient_#70	0.0503518	0.0478	0.0081	0.0165	0.0101	0.0487	0.1017	0.0136	0.0457	0.0440094	0.0412495	0.0242	0.05795	0.0448992	0.023	0.0246369	0.0687302	0.0233	0.00781447	0.0425	0.0251	-0.00226233	-0.0125448	0.0405	0.0123274	0.0141	0.0219164	0.0371	0.0964825	0.0377	0.022	0.0654	0.168153	0.0097	0.0325	0.0258	0.019	0.08395	0.124	0.0439	0.0698	0.0452	0.0478	0.0081	0.0146	0.0165	0.0101	0.0487	0.1017
Patient_#71	0.0328863	0.0411	0.0153	0.113	0.0099	0.06	0.09285	0.0155	0.1504	0.0494904	0.0506206	0.0185	0.08275	0.0539351	0.027	0.10174	0.0711898	0.032	0.00843528	0.0188	0.0395	-0.00409023	-0.00709511	0.05695	0.0278369	0.0135	0.0165607	0.0415	0.242125	0.0103	0.0437	0.07015	0.169094	0.0915	0.0474	0.0679	0.0266	0.1787	0.1824	0.0565	0.131	0.0546	0.0411	0.0153	0.0099	0.113	0.0099	0.06	0.09285
Patient_#72	0.0187678	0.0951	0.0099	0.0203	0.0124	0.102	0.1446	0.0362	0.1184	0.0174031	0.014691	0.0138	0.0892	0.0197246	0.0289	-0.00414905	0.0563459	0.0619	0.00451301	0.0575	0.03665	-0.00475166	-0.00786645	0.07535	0.00271926	0.0116	0.0110882	0.0355	0.148174	0.0495	0.0351	0.0984	0.219092	0.1072	0.0381	0.06105	0.0229	0.185	0.2445	0.0704	0.16075	0.0577	0.0951	0.0099	0.0157	0.0203	0.0124	0.102	0.1446
Patient_#73	0.036457	0.084	0.0034	0.0222	0.0097	0.0806	0.1198	0.0221	0.0819	0.0388357	0.0480737	0.023	0.1087	0.0557655	0.0249	0.015901	0.0821428	0.0393	0.0342287	0.0384	0.0324	-0.00535362	-0.0105055	0.0488	0.0287481	0.0119	0.0132521	0.04845	0.0989341	0.02175	0.0189	0.089	0.242439	0.046	0.0504	0.0624	0.0476	0.1069	0.1449	0.05025	0.1069	0.0453	0.084	0.0034	0.0168	0.0222	0.0097	0.0806	0.1198
Patient_#74	0.0249079	0.041	0.0113	0.02815	0.0115	0.0395	0.0892	0.0148	0.0999	0.00601577	0.00202279	0.01	0.0706	0.0307588	0.0138	0.299381	0.0658476	0.0324	0.0104604	0.0483	0.0342	-0.00189013	-0.00615195	0.0591	0.00837639	0.0083	0.00622134	0.0453	0.138747	0.008	0.035	0.0773	0.175789	0.0304	0.04265	0.0268	0.019	0.18895	0.15045	0.0509	0.10935	0.0518	0.041	0.0113	0.0112	0.02815	0.0115	0.0395	0.0892
Patient_#75	-	-	-	-	-	-	-	-	-	-	-	-	-	-	-	-	-	-	-	-	-	-	-	-	-	-	-	-	-	-	-	-	-	-	-	-	-	-	-	-	-	-	-	-	-	-	-	-	-
Patient_#76	-	-	-	-	-	-	-	-	-	-	-	-	-	-	-	-	-	-	-	-	-	-	-	-	-	-	-	-	-	-	-	-	-	-	-	-	-	-	-	-	-	-	-	-	-	-	-	-	-
Patient_#77	-	-	-	-	-	-	-	-	-	-	-	-	-	-	-	-	-	-	-	-	-	-	-	-	-	-	-	-	-	-	-	-	-	-	-	-	-	-	-	-	-	-	-	-	-	-	-	-	-
Patient_#78	-	-	-	-	-	-	-	-	-	-	-	-	-	-	-	-	-	-	-	-	-	-	-	-	-	-	-	-	-	-	-	-	-	-	-	-	-	-	-	-	-	-	-	-	-	-	-	-	-
Patient_#79	-	-	-	-	-	-	-	-	-	-	-	-	-	-	-	-	-	-	-	-	-	-	-	-	-	-	-	-	-	-	-	-	-	-	-	-	-	-	-	-	-	-	-	-	-	-	-	-	-
Patient_#80	-	-	-	-	-	-	-	-	-	-	-	-	-	-	-	-	-	-	-	-	-	-	-	-	-	-	-	-	-	-	-	-	-	-	-	-	-	-	-	-	-	-	-	-	-	-	-	-	-
Patient_#81	-	-	-	-	-	-	-	-	-	-	-	-	-	-	-	-	-	-	-	-	-	-	-	-	-	-	-	-	-	-	-	-	-	-	-	-	-	-	-	-	-	-	-	-	-	-	-	-	-
Patient_#82	-	-	-	-	-	-	-	-	-	-	-	-	-	-	-	-	-	-	-	-	-	-	-	-	-	-	-	-	-	-	-	-	-	-	-	-	-	-	-	-	-	-	-	-	-	-	-	-	-
Patient_#83	-	-	-	-	-	-	-	-	-	-	-	-	-	-	-	-	-	-	-	-	-	-	-	-	-	-	-	-	-	-	-	-	-	-	-	-	-	-	-	-	-	-	-	-	-	-	-	-	-
Patient_#84	0.0253063	0.0857	0.0099	0.0238	0.01295	0.0705	0.1336	0.0481	0.078	0.0361829	0.0491988	0.0307	0.0544	0.0161756	0.0201	0.0306072	0.0406826	0.0756	0.0426444	0.07655	0.0624	-0.000617052	0.00090934	0.1133	0.0342319	0.0301	0.0216325	0.0526	0.356274	0.03575	0.0542	0.1352	0.141421	0.23345	0.0435	0.0356	0.0477	0.108	0.138	0.0828	0.1121	0.061	0.0857	0.0099	0.0149	0.0238	0.01295	0.0705	0.1336
Patient_#85	0.0261552	0.0378	0.007	0.0107	0.0039	0.0586	0.0835	0.0228	0.045	0.0296303	-0.00116995	0.0113	0.0461	0.0170922	0.0266	0.00124375	0.0352749	0.0462	0.0216023	0.0705	0.0335	0.00111565	-0.00498689	0.0504	0.0157773	0.0294	0.0184845	0.0279	0.117957	0.0364	0.0167	0.101	0.12833	0.1543	0.0261	0.0246	0.0275	0.0512	0.091	0.0427	0.063	0.0446	0.0378	0.007	0.013	0.0107	0.0039	0.0586	0.0835
Patient_#86	0.0326674	0.179	0.0095	0.0467	0.0149	0.1139	0.2615	0.0315	0.1038	0.0111406	0.00614532	0.0219	0.1015	0.0245844	0.04545	0.116866	0.0394771	0.0494	0.00791337	0.0756	0.0568	-0.00412212	-0.00855032	0.0524	0.0295905	0.0366	0.0175593	0.0368	0.237851	0.0221	0.0374	0.1322	0.199921	0.0661	0.2282	0.0493	0.1365	0.123	0.1983	0.1231	0.1965	0.0672	0.179	0.0095	0.0151	0.0467	0.0149	0.1139	0.2615
Patient_#87	0.0469996	0.0577	0.0039	0.0063	0.0014	0.0534	0.0789	0.0143	0.0249	0.0577146	0.0780347	0.0126	0.039	0.0246698	0.0168	0.0054692	0.0669323	0.0624	0.0531013	0.0426	0.0323	-0.00124659	-0.00893468	0.0311	0.0629412	0.0262	0.030243	0.0241	0.164829	0.0187	0.02035	0.0414	0.208829	0.0815	0.0216	0.0147	0.0337	0.0441	0.0838	0.042	0.0574	0.0287	0.0577	0.0039	0.0155	0.0063	0.0014	0.0534	0.0789
Patient_#88	0.0365218	0.0689	0.0082	0.032	0.0091	0.0923	0.141	0.0562	0.0896	0.0511176	0.0467491	0.0162	0.0825	0.0241628	0.0403	0.00527815	0.0688572	0.0623	0.0318722	0.0431	0.0747	-0.00408616	-0.00925514	0.0897	0.0180562	0.0285	0.023306	0.0501	0.0736713	0.0467	0.0403	0.1384	0.21116	0.0798	0.0529	0.0482	0.0439	0.08405	0.1475	0.0781	0.11775	0.0565	0.0689	0.0082	0.0601	0.032	0.0091	0.0923	0.141
Patient_#89	0.044621	0.0912	0.0073	0.0398	0.0072	0.0991	0.0753	0.0254	0.1178	0.0268141	0.0210707	0.0115	0.06135	0.0310256	0.0202	0.0130592	0.0903692	0.0229	0.0133881	0.0323	0.0272	-0.00387191	-0.0088571	0.0647	0.00865772	0.012	0.0252759	0.0236	0.0594639	0.0114	0.0157	0.0458	0.17975	0.0636	0.0184	0.0484	0.0154	0.0947	0.1292	0.08785	0.0631	0.0381	0.0912	0.0073	0.0088	0.0398	0.0072	0.0991	0.0753
Patient_#90	0.0490792	0.06	0.0076	0.0112	0.0169	0.0788	0.1067	0.0201	0.0586	0.0599896	0.0461301	0.0309	0.0641	0.0391037	0.026	0.0162063	0.09322	0.0269	0.0379943	0.03385	0.0681	-0.000729772	-0.00517318	0.0516	0.0278765	0.025	0.0412388	0.042	0.0686843	0.0128	0.0548	0.086	0.246618	0.016	0.0338	0.039	0.02375	0.0843	0.1207	0.0561	0.0758	0.0513	0.06	0.0076	0.0131	0.0112	0.0169	0.0788	0.1067
Patient_#91	0.0698203	0.0493	0.012	0.0207	0.0138	0.1016	0.191	0.0198	0.1386	0.0629988	0.206974	0.0248	0.1966	0.0551525	0.0271	0.077863	0.0962535	0.0429	0.0715115	0.0532	0.0766	-0.00363875	-0.008419	0.0612	0.0432847	0.0241	0.0385203	0.0668	0.190889	0.0213	0.0391	0.3075	0.219427	0.0115	0.0713	0.0436	0.0249	0.12115	0.1904	0.0723	0.1395	0.0697	0.0493	0.012	0.0423	0.0207	0.0138	0.1016	0.191
Patient_#92	0.0429559	0.0948	0.0052	0.022	-0.0001	0.0709	0.1333	0.0095	0.0431	0.0475546	0.0404942	0.0131	0.0515	0.0251845	0.0396	0.00121091	0.0491585	0.0455	0.0134423	0.0382	0.0332	-0.00499126	-0.0144693	0.0321	0.00415793	0.0198	0.0156237	0.0261	0.100963	0.0231	0.0106	0.0819	0.173503	0.0702	0.1501	0.0141	0.0694	0.0789	0.1273	0.0501	0.1175	0.0382	0.0948	0.0052	-0.0001	0.022	-0.0001	0.0709	0.1333
Patient_#93	0.013199	0.0491	0.0053	0.0371	0.004	0.0433	0.0744	0.0073	0.0272	0.00169546	-0.00274372	0.0183	0.0444	-0.00144203	0.0344	-0.00783585	0.0217211	0.0154	0.0145548	0.0438	0.0257	-0.00685232	-0.0130619	0.0203	0.015017	0.0135	0.00280641	0.0252	0.113252	0.0047	0.0064	0.0421	0.10974	0.0147	0.0266	0.0061	0.0163	0.056	0.0903	0.0302	0.0649	0.031	0.0491	0.0053	0.0057	0.0371	0.004	0.0433	0.0744
Patient_#94	0.0336671	0.0589	0.0079	0.0254	0.01	0.0582	0.0846	0.0226	0.055	0.0439588	0.0391167	0.0122	0.0519	0.0258043	0.0508	0.000836285	0.0946034	0.049	0.0207329	0.04	0.0338	-0.000961964	-0.00481033	0.05905	0.0161447	0.0149	0.0442673	0.0351	0.100981	0.0249	0.027	0.0817	0.17402	0.0685	0.03675	0.0384	0.037	0.061	0.1097	0.0501	0.0801	0.0456	0.0589	0.0079	0.0154	0.0254	0.01	0.0582	0.0846
Patient_#95	0.0542206	0.0851	0.007	0.0441	0.0175	0.0712	0.1205	0.064	0.1252	0.0743991	0.0889111	0.0207	0.1218	0.0543172	0.0603	0.0274471	0.117033	0.0536	0.00569495	0.0644	0.0331	0.000412507	0.0272578	0.0764	0.0314678	0.0142	0.0574174	0.0523	0.357342	0.0484	0.0322	0.1211	0.224627	0.1644	0.0649	0.0388	0.0249	0.13285	0.1733	0.0872	0.146	0.0708	0.0851	0.007	0.0156	0.0441	0.0175	0.0712	0.1205
Patient_#96	0.0341565	0.0607	0.0074	0.0122	0.0079	0.05045	0.0837	0.0263	0.0792	0.0469706	0.0429525	0.0137	0.05265	0.034263	0.07145	0.00127665	0.0681514	0.03725	0.0575968	0.043	0.0364	-0.00415547	-0.00210823	0.05435	0.0128468	0.014	0.0280157	0.0357	0.141049	0.0129	0.03285	0.0841	0.172611	0.089	0.0317	0.0291	0.02025	0.09315	0.1425	0.05955	0.1032	0.0444	0.0607	0.0074	0.0112	0.0122	0.0079	0.05045	0.0837
Patient_#97	0.0500752	0.0684	0.0087	0.0461	0.0167	0.06585	0.1217	0.03915	0.0835	0.048313	0.0490043	0.0209	0.1152	0.0424217	0.0348	0.00998967	0.138068	0.0633	0.00920391	0.0607	0.0415	-0.00212285	-0.0127658	0.0677	0.0354383	0.0215	0.0354761	0.0529	0.258887	0.04055	0.02885	0.10065	0.194923	0.1601	0.0566	0.0324	0.0328	0.1051	0.1919	0.0713	0.1117	0.0563	0.0684	0.0087	0.026	0.0461	0.0167	0.06585	0.1217
Patient_#98	0.0547893	0.1294	0.0041	0.1204	0.0135	0.0948	0.1412	0.0456	0.0804	0.116218	0.0808338	0.0232	0.0836	0.0337501	0.0327	0.0254416	0.100159	0.0254	0.0523044	0.0661	0.0471	-0.00276171	0.0381704	0.0703	0.0302996	0.0306	0.0301792	0.0369	0.219092	0.0056	0.0319	0.0841	0.270862	0.1723	0.0314	0.0474	0.0243	0.16325	0.2275	0.0879	0.1597	0.06885	0.1294	0.0041	0.0231	0.1204	0.0135	0.0948	0.1412
Patient_#99	0.055908	0.3368	0.0116	0.0453	0.0085	0.2542	0.2757	0.0079	0.3141	0.0477439	0.0558483	0.0163	0.2961	0.0295645	0.0214	0.0308378	0.194037	0.2224	0.0768086	0.0345	0.0378	-0.0137513	-0.0140097	0.1842	0.0414306	0.016	0.0940547	0.1226	0.12337	0.0139	0.1601	0.431	0.379702	0.0383	0.08	0.1773	0.0319	-	0.36975	0.07755	-	0.0732	0.3368	0.0116	0.0075	0.0453	0.0085	0.2542	0.2757
Patient_#100	0.0159591	0.0671	0.0114	0.0522	0.0079	0.0789	0.11935	0.0379	0.1733	0.0355525	0.0382855	0.0084	0.1187	0.0479678	0.076	0.00148535	0.0466766	0.0455	0.00331102	0.0385	0.04145	-0.00885545	0.0171019	0.06955	0.00455273	0.0085	0.00890652	0.0402	0.071101	0.0307	0.0365	0.1248	0.184923	0.17215	0.0652	0.0799	0.0226	0.1967	0.2382	0.07705	0.16995	0.0568	0.0671	0.0114	0.0407	0.0522	0.0079	0.0789	0.11935
Patient_#101	0.0158467	0.0658	0.005	0.0139	0.01365	0.0898	0.116	0.0308	0.05685	0.00205835	-0.000790177	0.0119	0.072	0.00431495	0.0241	0.0129128	0.0429827	0.0274	-0.00144976	0.0628	0.0336	-0.00630456	-0.0150903	0.0525	0.0095705	0.0193	0.0149214	0.0299	0.0551352	0.0193	0.0235	0.0831	0.183156	0.0254	0.0349	0.02405	0.0236	0.1355	0.1739	0.04885	0.0876	0.0431	0.0658	0.005	0.0273	0.0139	0.01365	0.0898	0.116
Patient_#102	0.0358324	0.0632	0.0115	0.2047	0.0113	0.1208	0.1243	0.0273	0.144	0.0740396	0.0697559	0.0147	0.1307	0.040099	0.0297	0.0281832	0.134489	0.0477	0.00322227	0.0602	0.0486	-0.00256033	0.0126336	0.0434	0.0251152	0.012	0.0427695	0.0446	0.413354	0.0223	0.0285	0.0843	0.283651	0.0098	0.0553	0.0314	0.0295	0.1488	0.2504	0.0682	0.126	0.0662	0.0632	0.0115	0.02765	0.2047	0.0113	0.1208	0.1243
Patient_#103	0.0427203	0.0396	0.0012	0.0207	0.0033	0.1134	0.11	0.0138	0.0335	0.00510282	0.00709173	0.0296	0.0897	0.0314163	0.0206	0.0118172	0.091584	0.0283	0.0217521	0.0346	0.0869	-0.00326014	-0.0126886	0.0254	0.0282081	0.0157	0.0305877	0.029	0.157607	0.0108	0.0673	0.0524	0.233864	0.0197	0.0276	0.0023	0.0162	0.0779	0.1215	0.0264	0.0515	0.0276	0.0396	0.0012	0.0197	0.0207	0.0033	0.1134	0.11
Patient_#104	0.0261135	0.05605	0.0148	0.0295	0.0104	0.06645	0.1487	0.0522	0.0837	0.0375685	0.0336266	0.0205	0.0789	0.0426821	0.0261	0.0210164	0.162864	0.0292	0.013227	0.0624	0.0343	-0.0020451	0.010699	0.0508	0.0590831	0.0051	0.0255905	0.0509	0.550709	0.0417	0.0343	0.051	0.216559	0.0238	0.0332	0.0408	0.0198	0.157	0.256	0.08455	0.12935	0.05185	0.05605	0.0148	0.012	0.0295	0.0104	0.06645	0.1487
Patient_#105	0.00620946	0.0376	0.0042	0.025	0.0042	0.06	0.0833	0.0238	0.0382	-0.00416218	-0.00809537	0.0037	0.0529	0.0106274	0.02	-0.0127353	0.0328322	0.025	-0.0111393	0.03725	0.0254	-0.0104549	-0.0142577	0.0321	-0.00886514	0.0025	0.00224364	0.0177	0.0710365	0.0233	0.0182	0.0762	0.213204	0.0079	0.0255	0.0233	0.0143	0.0827	0.1368	0.0398	0.0953	0.0333	0.0376	0.0042	0.0434	0.025	0.0042	0.06	0.0833
Patient_#106	0.0497291	0.1254	0.0038	0.0402	0.0118	0.0869	0.1495	0.0254	0.0774	0.113677	0.155561	0.0221	0.0937	0.06787	0.026	0.1071	0.127831	0.0334	0.0171845	0.061	0.0493	-0.0040385	-0.00281948	0.0578	0.0470733	0.0127	0.0453676	0.0545	0.451134	0.0322	0.0311	0.0921	0.25649	0.04225	0.0601	0.038	0.0597	0.113	0.1665	0.0719	0.1346	0.0574	0.1254	0.0038	0.0161	0.0402	0.0118	0.0869	0.1495
Patient_#107	0.0271648	0.0633	0.01925	0.016	0.0128	0.1242	0.09165	0.0236	0.07935	0.0261455	0.0334525	0.0202	0.0929	0.0399624	0.0367	0.00687368	0.0878395	0.0279	0.0343824	0.0443	0.0307	-0.00344792	-0.00865815	0.0438	0.0215941	0.01	0.0225091	0.0382	0.0748388	0.0207	0.04485	0.0608	0.168898	0.025	0.0394	0.0391	0.0263	0.1187	0.1814	0.0507	0.09425	0.0499	0.0633	0.01925	0.0136	0.016	0.0128	0.1242	0.09165
Patient_#108	0.0155437	0.0574	0.0141	0.0356	0.0104	0.0477	0.0804	0.0182	0.0661	0.0226774	0.0174586	0.0082	0.05465	0.0218777	0.0223	-0.00702523	0.0618687	0.0195	-0.0105746	0.0696	0.0178	-0.00409368	-0.0116029	0.0303	0.00596512	0.0034	0.00679905	0.0203	0.128988	0.018	0.0179	0.0581	0.129022	0.0099	0.023	0.0338	0.019	0.1207	0.45335	0.05	0.1065	0.0371	0.0574	0.0141	0.0137	0.0356	0.0104	0.0477	0.0804
Patient_#109	-	-	-	-	-	-	-	-	-	-	-	-	-	-	-	-	-	-	-	-	-	-	-	-	-	-	-	-	-	-	-	-	-	-	-	-	-	-	-	-	-	-	-	-	-	-	-	-	-
Patient_#110	-	-	-	-	-	-	-	-	-	-	-	-	-	-	-	-	-	-	-	-	-	-	-	-	-	-	-	-	-	-	-	-	-	-	-	-	-	-	-	-	-	-	-	-	-	-	-	-	-
Patient_#111	-	-	-	-	-	-	-	-	-	-	-	-	-	-	-	-	-	-	-	-	-	-	-	-	-	-	-	-	-	-	-	-	-	-	-	-	-	-	-	-	-	-	-	-	-	-	-	-	-
Patient_#112	-	-	-	-	-	-	-	-	-	-	-	-	-	-	-	-	-	-	-	-	-	-	-	-	-	-	-	-	-	-	-	-	-	-	-	-	-	-	-	-	-	-	-	-	-	-	-	-	-
Patient_#113	-	-	-	-	-	-	-	-	-	-	-	-	-	-	-	-	-	-	-	-	-	-	-	-	-	-	-	-	-	-	-	-	-	-	-	-	-	-	-	-	-	-	-	-	-	-	-	-	-
Patient_#114	-	-	-	-	-	-	-	-	-	-	-	-	-	-	-	-	-	-	-	-	-	-	-	-	-	-	-	-	-	-	-	-	-	-	-	-	-	-	-	-	-	-	-	-	-	-	-	-	-
Patient_#115	-	-	-	-	-	-	-	-	-	-	-	-	-	-	-	-	-	-	-	-	-	-	-	-	-	-	-	-	-	-	-	-	-	-	-	-	-	-	-	-	-	-	-	-	-	-	-	-	-
Patient_#116	-	-	-	-	-	-	-	-	-	-	-	-	-	-	-	-	-	-	-	-	-	-	-	-	-	-	-	-	-	-	-	-	-	-	-	-	-	-	-	-	-	-	-	-	-	-	-	-	-
Patient_#117	-	-	-	-	-	-	-	-	-	-	-	-	-	-	-	-	-	-	-	-	-	-	-	-	-	-	-	-	-	-	-	-	-	-	-	-	-	-	-	-	-	-	-	-	-	-	-	-	-
Patient_#118	-	-	-	-	-	-	-	-	-	-	-	-	-	-	-	-	-	-	-	-	-	-	-	-	-	-	-	-	-	-	-	-	-	-	-	-	-	-	-	-	-	-	-	-	-	-	-	-	-
Patient_#119	-	-	-	-	-	-	-	-	-	-	-	-	-	-	-	-	-	-	-	-	-	-	-	-	-	-	-	-	-	-	-	-	-	-	-	-	-	-	-	-	-	-	-	-	-	-	-	-	-
Patient_#120	-	-	-	-	-	-	-	-	-	-	-	-	-	-	-	-	-	-	-	-	-	-	-	-	-	-	-	-	-	-	-	-	-	-	-	-	-	-	-	-	-	-	-	-	-	-	-	-	-
Patient_#121	-	-	-	-	-	-	-	-	-	-	-	-	-	-	-	-	-	-	-	-	-	-	-	-	-	-	-	-	-	-	-	-	-	-	-	-	-	-	-	-	-	-	-	-	-	-	-	-	-
Patient_#122	-	-	-	-	-	-	-	-	-	-	-	-	-	-	-	-	-	-	-	-	-	-	-	-	-	-	-	-	-	-	-	-	-	-	-	-	-	-	-	-	-	-	-	-	-	-	-	-	-
Patient_#123	-	-	-	-	-	-	-	-	-	-	-	-	-	-	-	-	-	-	-	-	-	-	-	-	-	-	-	-	-	-	-	-	-	-	-	-	-	-	-	-	-	-	-	-	-	-	-	-	-
Patient_#124	-	-	-	-	-	-	-	-	-	-	-	-	-	-	-	-	-	-	-	-	-	-	-	-	-	-	-	-	-	-	-	-	-	-	-	-	-	-	-	-	-	-	-	-	-	-	-	-	-
Patient_#125	-	-	-	-	-	-	-	-	-	-	-	-	-	-	-	-	-	-	-	-	-	-	-	-	-	-	-	-	-	-	-	-	-	-	-	-	-	-	-	-	-	-	-	-	-	-	-	-	-
Patient_#126	-	-	-	-	-	-	-	-	-	-	-	-	-	-	-	-	-	-	-	-	-	-	-	-	-	-	-	-	-	-	-	-	-	-	-	-	-	-	-	-	-	-	-	-	-	-	-	-	-
[truncated: 47 more columns]

## Sheet: Table S4
Supplementary Table 4. Gene classifiers for transcriptome modeling in the AMC discovery cohort
This table lists the genes included in the gene classifiers used for machine learning-based transcriptome analysis in the AMC discovery cohort. The classifiers consist of: i) five AMC classifiers, including two data-driven classifiers and three classifiers representing molecular pathways associated with NAC response, as previously reported (Kim et al., 2023), ii) seven MDA_MVAC classifiers (Choi …
AMC (Ref #1)					MDA_MVAC (Ref #2)							TCGA2017 (Ref #3)
Data-driven #1	Data-driven #2	NR	R	R_Regulon	Basal_Regulon	Basal	Luminal_Regulon	Luminal	p53	p53-like_Regulon	p63	Basal-Squamous	Luminal	Luminal_Infiltrated	Luminal_Papillary	Neuronal
LOC440311	ZNF764	ZNF697	ISG15	CD247	HDAC1	CD44	HDAC1	CYP2J2	MMP23B	E2F2	SFN	CDA	SLC30A2	HSPB7	CLCA4	NKAIN1
MAD2L1	QARS	TMEM63A	LCK	CD3E	JUN	KRT6B	PGR	GATA3	STMN1	FOXM1	GFI1	SH2D5	FMO9P	PLA2G5	REG4	TEKT2
ZNF793	MRM1	CYP2C18	IFI44L	CD3D	GATA3	KRT6C	SMAD3	KRT7	MTMR11	RB1	F3	PDZK1IP1	PM20D1	PLA2G2D	CTSE	SV2A
GZMH	HELZ2	RPL13AP20	GBP1	CD3G	IRF7	KRT6A	TP53	KRT8	MCL1	TP53	S100A8	PCSK9	GATA3	NEGR1	CRTAC1	CHRNB2
UGCG	PCBD1	CCDC64	FCGR2B	KLRD1	RELA	KRT5	STAT3	KRT18	CKS1B	MYOCD	S100A7	IL12RB2	BAMBI	GSTM5	BTBD16	C1orf61
PCBD1	HIPK2	PCDH17	CD247	ICAM1	SP1	KRT1	SMAD7	ERBB3	ASPM	TBX2	S100A4	GBP5	AGAP11	CASQ2	MUC2	VSIG8
MRM1		MDP1	IFIT3	KIR3DL1	HIF1A	CDH3	SMARCA4	FOXA1	CSRP1	SMAD7	PLAU	GBP6	INA	ATP1A2	HS6ST3	GNG4
ZNF764		EIF2S1	IFIT1	KIR3DL2	NCOR1	KRT14	STAT1	GPX2	UBE2T	TCF3	CD82	F3	PRAP1	DPT	FOXA1	OGDHL
DLG1		RPAP1	CD3E	IL1B	STAT3	KRT16	MKL1	ERBB2	EXO1	MYCN	PTHLH	SPRR1B	IGF2	LMOD1	CHD2	BRSK2
QARS		EIF3J-AS1	CD3D	CSF2	PIAS4		SREBF2	KRT20	ANXA8	NFE2L2	KRT6C	SPRR2D	UPK2	PRELP	ERN2	ART5
TMEM199		ZNF592	CD3G	HIST1H2BF	KLF2		PPARA	KRT19	CDK1	SMARCB1	KRT6A	SPRR2A	B3GAT1	ZEB1	HSD17B2	CNIH2
LINC00504		NUBP2	KLRD1		IRF3		PPARG	XBP1	KCNMA1	MKL1	IGFBP6	S100A8	TESC	SORBS1	SLC14A1	KCNA6
HIPK2		ZNF764	OAS2		STAT1		HTT	PPARG	ACTA2	HTT	SH2B3	S100A7	DHRS2	PSD	CYP4F8	ENO2
DHRS4-AS1		DCAKD	BCL2A1		PPARA		NFKB1	FGFR3	SORBS1	SPDEF	KIF23	LAMC2	IGDCC3	CPXM2	UCA1	COL2A1
UCKL1		GAMT	ITGAL		TP63		SPDEF	FABP4	PTPRE	SRF	KRT14	COL17A1	HS3ST6	SPON1	LGALS4	KCNH3
FLT3LG		ZNF626	XAF1		NFKB1		SRF	CD24	SERPING1	HEY2	ITGA3	SAA2	SCNN1G	MS4A1	ATOH8	HOXC10
GHDC		ZNF493	CCL2		SPDEF		AHR		FEN1	AHR	PMAIP1	SAA1	SCNN1B	MRGPRF	UGT1A1	KIF5A
UBA6		ZNF43	CCL8		MEOX2		TRIM24		CTSF	MYC	SERPINB2	CD44	SLC6A4	CHRDL2	TFF1	MSI1
RUVBL1		ZNF615	CCL5		TRIM24		MYC		PPP1CA	CDKN2A	IL1B	SYT12	CCR7	NCAM1	FAM3D	FGF9
NMUR1		STK36	CCL4						CRYAB		PRNP	HEPHL1	KRT20	LMO3	FGFR3	DACH1
EDRF1		EPPIN	ICAM1						H2AFX		ADA	BARX2	C19orf45	PDZRN4	PACRG	LRRC16B
INPP5A		WFDC8	KIR3DL1						HSPA8		PI3	LAG3	SLC1A6	IGF1	TRIM31	COCH
KIAA1551		CHKB	KIR3DL2						CHEK1		RAC2	PTHLH	UPK1A	ACTC1	CYP3A5	LTK
MBD1		RPL9	IL11						CCND2		XPC	KRT81	IGFL1	FGF7		ADAMTS18
RPL3		EIF4E	PLEK						RAD51AP1		CSTA	KRT6B	SIGLEC5	CILP		JPH3
		RPL26L1	IL1B						LMO3		IL1RAP	KRT6C	MYCN	SYNM		YBX2
		PM20D2	MX2						RACGAP1		CCNA2	KRT6A	EMX1	MYH11		RHBDL3
		LOC155060	MX1						PRIM1		CCNB1	KRT5	MAL	P2RX1		RASL10B
		TATDN1	ITGB2						IGF1		HBEGF	HMGA2	PI4KAP1	SLC2A4		STAC2
		MAMDC4	CXCL9						RFC3		CCNG1	IFNG	HIC2	MYOCD		RND2
		TXLNGY	CXCL10						CKAP2		IGFBP3	WDR66	PI4KAP2	MFAP4		IGF2BP1
			CXCL11						MBNL2		PTPN12	TGM1	PVALB	SGCA		DLX4
			IL2						TFDP1		CDK6	SERPINA1	UPK3A	COLEC12		PPM1E
			CSF2						PRKD1		SERPINE1	SERPINA3	PPARG	CNN1		SCN4A
			IL12B						POLE2		TNFRSF10A	WARS	ADH6	COMP		SDK2
			HIST1H2BF						FERMT2		LYN	AHNAK2	BHMT	HSPB6		NOTUM
			SLA						CDKN3		MYC	RHCG	PSD2	DACT3		CELF4
			IFNA2						DLGAP5		CKS2	MSLN	SPINK1	ACTG2		DIRAS1
									VRK1		TNC	MEFV	GPLD1	ZEB2		FSD1
									PPP1R13B			NOD2	SNAP91	AOX1		KCNN1
									NUSAP1			MT2A	PKD1L1	DES		TMEM59L
									HDC			MT1L	PTN	ADAM33		APLP1
									CCNB2			CDH3	SNX31	PTGIS		DPF1
									ANXA2			KRT14	GABBR2	GATA5		DLL3
									KIAA0101			KRT16		PCP4		IGLON5
									MAP2K1			LAMA3		CSDC2		BRSK1
									KIF23			DSC3		ABI3BP		EFR3B
									PRC1			DSG3		ADCY5		SLC30A3
									NUPR1			SERPINB13		ADH1B		ADD2
									CX3CL1			SERPINB4		SYNPO2		ZNF385B
									AURKB			SERPINB3		SFRP2		SCG2
									NME1			SERPINB7		HAND2		ECEL1
									GRB2			SERPINB2		PDLIM3		HES6
									NDC80			MUC16		C7		KIF1A
									UHRF1			IL12RB1		THBS4		CHGB
									CNN1			LGALS7		SGCD		SNAP25
									CCNE1			KLK10		PI16		DUSP15
									PEG3			KLK11		PLN		RIMS4
									RRM2			LILRA3		FNDC1		SNAI1
									TGFA			VSNL1		SMOC2		HUNK
									BUB1			GNLY		SFRP4		DGCR5
									PLEKHB2			DHRS9		WBSCR17		SYN2
									IGFBP5			CCL20		ELN		KCNH8
									PCNA			PI3		BLK		SLC38A3
									SNX5			TMEM45A		CCL19		SPSB4
									TPX2			ZBED2		PGM5		SOX2
									UBE2C			IL20RB		PRUNE2		VWA5B2
									AURKA			IGF2BP2		OGN		HRASLS
									TIMP3			TM4SF19		OMD		NAT8L
									ZMAT3			MFI2		TCEAL2		CRMP1
									RFC4			CD38		CHRDL1		UCHL1
									LPP			FGFBP1				CLGN
									PDGFRA			CXCL5				PLEKHG4B
									MAD2L1			EREG				CDH12
									CCNA2			AREG				GFRA3
									PIK3R1			CXCL9				TUBB2B
									GPX3			CXCL10				RNF182
									CYFIP2			CXCL11				COL11A2
									PTTG1			TNIP3				TWIST1
									HMMR			FYB				COBL
									TTK			GZMA				PEG10
									ANLN			TGFBI				DLX5
									MCM7			GABRP				RELN
									EZH2			CDSN				NRCAM
									MCM4			CD109				CNTNAP2
									LYPLA1			PPP1R14C				KCNH2
									CCNE2			PTPRZ1				SLCO5A1
									COL14A1			CPA4				ENHO
									ATAD2			NRG1				CNTFR
									CA9			IDO1				LHX2
									TPM2			RGS20				SCML2
									SMC2			GSDMC				PCYT1B
									NOTCH1			CD274				SYP
									TBL1X			PDCD1LG2				MAGED4B
									TSC22D3			TNC				TMSB15A
									FHL1			L1CAM				BEX1
																ZCCHC12
Ref #1 : Kim, Y., Ju, H., Yoo, S.Y., Jeong, J., Heo, J., Lee, S., Park, J.M., Yoon, S.Y., Jeong, S.U., Lee, J., et al. (2023). Glutathione dynamics is a potential predictive and therapeutic trait for neoadjuvant chemotherapy response in bladder cancer. Cell Rep Med 4, 101224.
Ref #2 : Choi, W., Porten, S., Kim, S., Willis, D., Plimack, E.R., Hoffman-Censits, J., Roth, B., Cheng, T., Tran, M., Lee, I.L., et al. (2014). Identification of distinct basal and luminal subtypes of muscle-invasive bladder cancer with different sensitivities to frontline chemotherapy. Cancer Cell 25, 152-165.
Ref #3 : Kim, J., Kwiatkowski, D., McConkey, D.J., Meeks, J.J., Freeman, S.S., Bellmunt, J., Getz, G., and Lerner, S.P. (2019). The Cancer Genome Atlas Expression Subtypes Stratify Response to Checkpoint Inhibition in Advanced Urothelial Cancer and Identify a Subset of Patients with High Survival Probability. Eur Urol.

## Sheet: Table S5
Supplementary Table 5. Gene classifiers after the gene classifier reduction process
This table lists the genes included in the gene classifiers following the gene classifier reduction process, which resulted in the selection of fewer than six optimal genes for each classifier.
AMC				MDA_MVAC							TCGA2017
Data-driven #1	NR	R	R_Regulon	Basal_Regulon	Basal	Luminal_Regulon	Luminal	p53	p53-like_Regulon	p63	Basal-Squamous	Luminal	Luminal_Infiltrated	Luminal_Papillary	Neuronal
ZNF764	RPL26L1	CSF2	CD247	TP63	KRT5	PGR	FOXA1	NUPR1	MYOCD	S100A8	IL20RB	SLC6A4	PLA2G2D	TFF1	CRMP1
QARS	ZNF697	HIST1H2BF	CD3E	HDAC1	KRT14	TP53	KRT19	CKS1B	TP53	RAC2	SYT12	PPARG	SFRP4	CTSE	C1orf61
MRM1	LOC155060	IFNA2	KLRD1	SPDEF	KRT6A	HDAC1	PPARG	CHEK1	RB1	KRT6A	CD44	SLC30A2	NCAM1	FGFR3	BEX1
HELZ2	MAMDC4	IL2	ICAM1	NCOR1	CD44	SMAD3	FABP4	NME1	FOXM1	S100A7	CD274	ADH6	PLA2G5	TRIM31
PCBD1		LCK	HIST1H2BF					FERMT2		CSTA	RHCG
		ICAM1						CKAP2		HBEGF

## Sheet: Table S6
Supplementary Table 6. Gene classifiers for modeling for multi-cohort cross-validation of the transcriptome datasets
This table lists the genes included in the gene classifiers used for the multi-cohort cross-validation using 17 gene classifiers and the transcriptome datasets of AMC and three independent external cohorts, which included publicly available gene expression profiling datasets from pre-NAC TURBT specimens and records of pathological response to NAC. For each classifier, the top 10 key variables wer…
	AMC					MDA_MVAC							TCGA2017
	NR	R	R_Regulon	Regulon	Data-driven	Basal_Regulon	Basal	Luminal_Regulon	Luminal	p53	p53-like_Regulon	p63	Basal-Squamous	Luminal	Luminal_Infiltrated	Luminal_Papillary	Neuronal
AMC	TMEM63A	GBP1	KLRD1	PPIL2	COX17	NCOR1	CD44	STAT1	KRT19	MAD2L1	SMARCB1	CCNA2	GBP5	AGAP11	ZEB2	UCA1	PEG10
	DCAKD	OAS2	HIST1H2BF	CARD16	POU2F2	GATA3	CDH3	SMAD3	KRT7	FEN1	MKL1	CDK6	TGM1	GABBR2	SFRP4	ERN2	UCHL1
	PCDH17	CD3E	ICAM1	TMEM132A	THBS2	NFKB1	KRT1	TP53	KRT8	ANLN	TCF3	MYC	HMGA2	UPK3A	PRELP	CYP4F8	DPF1
	WFDC8	KLRD1	CD3E	RFX7	SHANK3	TP63	KRT14	SREBF2	KRT18	RRM2	MYOCD	LYN	GNLY	SPINK1	SMOC2	TRIM31	SCG2
	CYP2C18	HIST1H2BF	KIR3DL1	NT5E	POSTN	TRIM24	KRT16	HDAC1	GPX2	MBNL2	TP53	IGFBP6	PDZK1IP1	IGDCC3	PDLIM3	HS6ST3	DLX5
	NUBP2	ISG15	CD247	CDK6	NT5E	PPARA	KRT5	PPARA	XBP1	TBL1X	E2F2	PRNP	TGFBI	SCNN1G	SPON1	SLC14A1	GNG4
	RPAP1	KIR3DL1	CD3G	NEK6	GADD45B	STAT1	KRT6A	MKL1	FGFR3	ZMAT3		IGFBP3	MUC16	IGF2	HSPB6	TFF1	STAC2
	TATDN1	CXCL10	KIR3DL2	DPH2	HCFC1R1	HIF1A	KRT6B	AHR	CD24	PTPRE		CCNG1	SERPINA1	SCNN1B	COMP	ATOH8	CNTFR
	MDP1	CXCL9	CD3D	INHBA	PLEK	PIAS4	KRT6C	SRF	FOXA1	NUPR1		S100A4	LAMC2	SNX31	OMD	CLCA4	NAT8L
	ZNF493	MX1	IL1B	SHANK3	DPH2	STAT3		HTT	FABP4	MCL1		SERPINE1	FYB	SLC1A6	MYH11	FOXA1	BRSK1
MDA _MVAC	EIF4E	MX2	CD247	MYLK	KCTD1	NCOR1	CD44	SMARCA4	KRT18	KIAA0101	TCF3	SH2B3	PI3	ADH6	SLC2A4	TRIM31	MAGED4B
	PM20D2	IL11	CSF2	PPIL2	PPIL2	HIF1A	CDH3	TRIM24	KRT19	PTPRE	MKL1	PI3	TGM1	PRAP1	ACTG2	FGFR3	NOTUM
	ZNF626	IL2	KIR3DL2	KCTD1	DPH2	JUN	KRT1	SPDEF	FGFR3	ZMAT3	SPDEF	TNFRSF10A	VSNL1	PKD1L1	CCL19	BTBD16	LHX2
	ZNF592	CD247	KIR3DL1	SIX5	FYB	PIAS4	KRT14	MYC	KRT7	DLGAP5	MYC	PTPN12	CXCL5	SLC1A6	BLK	HSD17B2	HOXC10
	STK36	FCGR2B	KLRD1	CD53	TMEM132A	IRF7	KRT16	TP53	XBP1	STMN1	MYOCD	S100A8	CXCL9	PSD2	OMD	ERN2	SLC38A3
	MAMDC4	IFIT1	HIST1H2BF	DPH2	KCTD14	IRF3	KRT5	HDAC1	GATA3	TFDP1	SMARCB1	IGFBP6	PDZK1IP1	EMX1	SMOC2	UGT1A1	KCNH2
	TATDN1	CCL8	CD3D	ITGAX	PCDHB9	TRIM24	KRT6A	SMAD3	FABP4	MTMR11	RB1	GFI1	CDSN	SLC6A4	P2RX1	SLC14A1	DUSP15
	MDP1	KIR3DL2	ICAM1	PCDHB9	BGN	GATA3	KRT6B	SMAD7	CYP2J2	PIK3R1	FOXM1	CD82	KLK11	IGF2	SORBS1	REG4	CHGB
	NUBP2	IFNA2	CD3G	AFAP1	TFAM	SPDEF	KRT6C	PPARG	PPARG	CA9	NFE2L2	SERPINE1	GBP6	HS3ST6	OGN	CRTAC1
	RPL9	CXCL9	CD3E	TMEM132A	NUDT12	RELA		SRF	GPX2	BUB1	CDKN2A	S100A4	SERPINA3	CCR7	PLA2G2D	LGALS4
MDA _DDMVAC	NUBP2	SLA	KLRD1	CADM4	THBS2	RELA	CD44	SMARCA4	KRT18	CHEK1	NFE2L2	PRNP	AHNAK2	BHMT	ELN	FOXA1	HRASLS
	RPAP1	CD3E	HIST1H2BF	PPIL2	CDK6	NCOR1	CDH3	NFKB1	FOXA1	MMP23B	AHR	PI3	HMGA2	KRT20	ACTC1	HSD17B2	BEX1
	ZNF592	KLRD1	CD3G	KCTD1	TMEM132A	SPDEF	KRT1	PPARA	XBP1	VRK1	HEY2	ITGA3	CDH3	SLC1A6	CCL19	FAM3D	TWIST1
	ZNF493	IL12B	ICAM1	NT5E	CADM4	STAT1	KRT14	AHR	FGFR3	IGFBP5	MYOCD	SERPINB2	SERPINB7	MAL	P2RX1	FGFR3	FSD1
	EIF4E	MX2	CD3D	PTPRC	POSTN	IRF7	KRT16	TRIM24	CD24	CKAP2	SRF	CCNA2	SPRR2A	SCNN1G	TCEAL2	CHD2	SNAP25
	CCDC64	OAS2	CSF2	POSTN	POU2F2	IRF3	KRT5	PPARG	KRT19	DLGAP5	SMAD7	TNFRSF10A	DSG3	AGAP11	MFAP4	UCA1	JPH3
	PM20D2	HIST1H2BF	CD3E	CDK6	GADD45B	KLF2	KRT6A	SRF	KRT8	PTTG1	MYC	S100A4	KRT6C	PSD2	CHRDL1	PACRG	CDH12
	STK36	CXCL11	IL1B	TFAM	CARD16	STAT3	KRT6B	PGR	PPARG	PDGFRA	SPDEF	CKS2	IL20RB	B3GAT1	CILP	REG4	ENHO
	GAMT	CCL5	CD247	PLEK	TNFAIP8	PPARA	KRT6C	SMAD7	ERBB2	MBNL2	MKL1	CDK6	MUC16	ADH6	DES	TFF1	YBX2
	PCDH17	CXCL9	KIR3DL2	ATAD3B	CD53	TRIM24		SREBF2	GPX2	CNN1	SMARCB1	SERPINE1	L1CAM	GPLD1	HSPB6	CRTAC1	BRSK1
Metadataset	DCAKD	IFIT1	KIR3DL1	PCDHB9	PCDHB9	HIF1A	CD44	SRF	KRT7	SORBS1	FOXM1	PTPN12	SERPINB7	UPK1A	PRUNE2	FAM3D	NAT8L
	ZNF592	ITGB2	IL1B	NT5E	HCFC1R1	GATA3	CDH3	SMAD7	KRT20	GRB2	SRF	IL1B	IDO1	PVALB	TCEAL2	HS6ST3	RIMS4
	RPAP1	KLRD1	CSF2	KCTD14	NT5E	MEOX2	KRT1	AHR	CD24	ANXA2	TBX2	CCNA2	IL20RB	AGAP11	ADAM33	UGT1A1	ART5
	CHKB	MX2	KLRD1	DPH2	RFX7	SP1	KRT14	HTT	XBP1	TBL1X	RB1	F3	TMEM45A	ADH6	MS4A1	UCA1	SLC38A3
	RPL9	KIR3DL1	KIR3DL2	RFX7	ITGAX	RELA	KRT16	NFKB1	KRT19	FHL1	TCF3	GFI1	PPP1R14C	SNX31	SPON1	CYP4F8	CHRNB2
	MAMDC4	CSF2	CD3G	AFAP1	KCTD14	IRF3	KRT5	MKL1	ERBB2	CSRP1	SMAD7	CCNG1	SAA1	SLC1A6	C7	CHD2	CHGB
	ZNF626	IL1B	CD3D	SHANK3	TNFAIP8	IRF7	KRT6A	TRIM24	ERBB3	PPP1CA	TP53	SFN	BARX2	SLC6A4	OGN	LGALS4	NKAIN1
	MDP1	CXCL11	ICAM1	ITGAX	AFAP1	NCOR1	KRT6B	MYC	FOXA1	PRKD1	AHR	KIF23	CXCL9	FMO9P	MYH11	REG4	GFRA3
	ZNF615	IL12B	HIST1H2BF	INHBA	SLC15A3	PIAS4	KRT6C	SREBF2	GATA3	MAP2K1	E2F2	ADA	WARS	SCNN1B	PDLIM3	CYP3A5	HUNK
	WFDC8	IL2	CD247	CARD16	DPH2	PPARA		PGR	PPARG	PDGFRA	MKL1	IGFBP6	PCSK9	KRT20	IGF1	FOXA1	BRSK1
Union _classifier	CCDC64	CCL5	CD247	AFAP1	AFAP1	GATA3	CD44	AHR	CD24	ANLN	AHR	ADA	AHNAK2	ADH6	ACTC1	ATOH8	ART5
	CHKB	CCL8	CD3D	ATAD3B	BGN	HIF1A	CDH3	CD24	CYP2J2	ANXA2	CDKN2A	CCNA2	BARX2	AGAP11	ACTG2	BTBD16	BEX1
	CYP2C18	CD247	CD3E	CADM4	CADM4	IRF3	KRT1	CYP2J2	ERBB2	BUB1	E2F2	CCNG1	CDH3	B3GAT1	ADAM33	CHD2	BRSK1
	DCAKD	CD3E	CD3G	CARD16	CARD16	IRF7	KRT14	ERBB2	ERBB3	CA9	FOXM1	CD82	CDSN	BHMT	BLK	CLCA4	CDH12
	EIF4E	CSF2	CSF2	CD53	CD53	JUN	KRT16	ERBB3	FABP4	CHEK1	HEY2	CDK6	CXCL5	CCR7	C7	CRTAC1	CHGB
	GAMT	CXCL10	HIST1H2BF	CDK6	CDK6	KLF2	KRT5	FABP4	FGFR3	CKAP2	MKL1	CKS2	CXCL9	EMX1	CCL19	CYP3A5	CHRNB2
	MAMDC4	CXCL11	ICAM1	DPH2	COX17	MEOX2	KRT6A	FGFR3	FOXA1	CNN1	MYC	F3	DSG3	FMO9P	CHRDL1	CYP4F8	CNTFR
	MDP1	CXCL9	IL1B	INHBA	DPH2	NCOR1	KRT6B	FOXA1	GATA3	CSRP1	MYOCD	GFI1	FYB	GABBR2	CILP	ERN2	DLX5
	NUBP2	FCGR2B	KIR3DL1	ITGAX	FYB	NFKB1	KRT6C	GATA3	GPX2	DLGAP5	NFE2L2	IGFBP3	GBP5	GPLD1	COMP	FAM3D	DPF1
	PCDH17	GBP1	KIR3DL2	KCTD1	GADD45B	PIAS4		GPX2	KRT18	FEN1	RB1	IGFBP6	GBP6	HS3ST6	DES	FGFR3	DUSP15
	PM20D2	HIST1H2BF	KLRD1	KCTD14	HCFC1R1	PPARA		HDAC1	KRT19	FHL1	SMAD7	IL1B	GNLY	IGDCC3	ELN	FOXA1	ENHO
	RPAP1	IFIT1		MYLK	ITGAX	RELA		HTT	KRT20	GRB2	SMARCB1	ITGA3	HMGA2	IGF2	HSPB6	HS6ST3	FSD1
	RPL9	IFNA2		NEK6	KCTD1	SP1		KRT18	KRT7	IGFBP5	SPDEF	KIF23	IDO1	KRT20	IGF1	HSD17B2	GFRA3
	STK36	IL11		NT5E	KCTD14	SPDEF		KRT19	KRT8	KIAA0101	SRF	LYN	IL20RB	MAL	MFAP4	LGALS4	GNG4
	TATDN1	IL12B		PCDHB9	NT5E	STAT1		KRT20	PPARG	MAD2L1	TBX2	MYC	KLK11	PKD1L1	MS4A1	PACRG	HOXC10
	TMEM63A	IL1B		PLEK	NUDT12	STAT3		KRT7	XBP1	MAP2K1	TCF3	PI3	KRT6C	PRAP1	MYH11	REG4	HRASLS
	WFDC8	IL2		POSTN	PCDHB9	TP63		KRT8		MBNL2	TP53	PRNP	L1CAM	PSD2	OGN	SLC14A1	HUNK
	ZNF493	ISG15		PPIL2	PLEK	TRIM24		MKL1		MCL1		PTPN12	LAMC2	PVALB	OMD	TFF1	JPH3
	ZNF592	ITGB2		PTPRC	POSTN			MYC		MMP23B		S100A4	MUC16	SCNN1B	P2RX1	TRIM31	KCNH2
	ZNF615	KIR3DL1		RFX7	POU2F2			NFKB1		MTMR11		S100A8	PCSK9	SCNN1G	PDLIM3	UCA1	LHX2
	ZNF626	KIR3DL2		SHANK3	PPIL2			PGR		NUPR1		SERPINB2	PDZK1IP1	SLC1A6	PLA2G2D	UGT1A1	MAGED4B
		KLRD1		SIX5	RFX7			PPARA		PDGFRA		SERPINE1	PI3	SLC6A4	PRELP		NAT8L
		MX1		TFAM	SHANK3			PPARG		PIK3R1		SFN	PPP1R14C	SNX31	PRUNE2		NKAIN1
		MX2		TMEM132A	SLC15A3			SMAD3		PPP1CA		SH2B3	SAA1	SPINK1	SFRP4		NOTUM
		OAS2			TFAM			SMAD7		PRKD1		TNFRSF10A	SERPINA1	UPK1A	SLC2A4		PEG10
		SLA			THBS2			SMARCA4		PTPRE			SERPINA3	UPK3A	SMOC2		RIMS4
					TMEM132A			SPDEF		PTTG1			SERPINB7		SORBS1		SCG2
					TNFAIP8			SREBF2		RRM2			SPRR2A		SPON1		SLC38A3
								SRF		SORBS1			TGFBI		TCEAL2		SNAP25
								STAT1		STMN1			TGM1		ZEB2		STAC2
								TP53		TBL1X			TMEM45A				TWIST1
								TRIM24		TFDP1			VSNL1				UCHL1
								XBP1		VRK1			WARS				YBX2
										ZMAT3

## Sheet: Table S7
Supplementary Table 7. Key features identified after gene classifier reduction
This table lists the key feature genes identified following the gene classifier reduction process applied to the union AMC data-driven classifiers derived from multi-cohort cross-validation of transcriptome datasets. The key features are ranked based on their coefficient values in the logistic regression model or their importance scores in the decision tree model.
Reduction to 28	Reduction to 15	Reduction to 6
AFAP1	PCDHB9	PCDHB9
BGN	HCFC1R1	HCFC1R1
CADM4	NT5E	NT5E
CARD16	POU2F2	TNFAIP8
CD53	TNFAIP8	AFAP1
CDK6	ITGAX	POU2F2
COX17	AFAP1
DPH2	KCTD14
FYB	RFX7
GADD45B	DPH2
HCFC1R1	SLC15A3
ITGAX	PPIL2
KCTD1	CARD16
KCTD14	FYB
NT5E	GADD45B
NUDT12
PCDHB9
PLEK
POSTN
POU2F2
PPIL2
RFX7
SHANK3
SLC15A3
TFAM
THBS2
TMEM132A
TNFAIP8

## Sheet: Table S8
Supplementary Table 8. Correlation between the expression of six key predictive markers and clinicopathological features in the AMC validation cohort
Association between the expression levels of six key predictive genes identified by decision tree modeling (PCDHB9, HCFC1R1, NT5E, TNFAIP8, AFAP1, and POU2F2) and clinicopathological characteristics in the AMC validation cohort. Patients were stratified into high- and low-expression groups for each gene using optimized cutoffs. Clinicopathological variables analyzed include age, sex, tumor size, …
Marker	AFAP1			CD73			HCFC1R1			PCDHB9			POU2F2			TNFAIP8				<Overall survival>
Parameter	High (n = 19)	Low (n = 20)	p-value	High (n = 19)	Low (n = 20)	p-value	High (n = 19)	Low (n = 20)	p-value	High (n = 19)	Low (n = 20)	p-value	High (n = 19)	Low (n = 20)	p-value	High (n = 19)	Low (n = 20)	p-value
Age
<70	11	12	1	13	10	0.399033	13	10	0.399033	13	10	0.399033	12	11	0.847703	9	14	0.266762
≥70	8	8		6	10		6	10		6	10		7	9		10	6
Sex
Female	6	3	0.396381	4	5	1	4	5	1	6	3	0.396381	5	4	0.930088	3	6	0.501181
Male	13	17		15	15		15	15		13	17		14	16		16	14
Size
<3cm	5	4	0.930088	4	5	1	6	3	0.396381	4	5	1	7	2	0.107733	7	2	0.107733
≥3cm	14	16		15	15		13	17		15	15		12	18		12	18
Not assessable	0	0		0	0		0	0		0	0		0	0		0	0
Multiplicity
Unifocal	7	8	1	9	6	0.432377	7	8	1	7	8	1	7	8	1	8	7	0.89923
Multifocal	12	12		10	14		12	12		12	12		12	12		11	13
Not assessable	0	0		0	0		0	0		0	0		0	0		0	0
Grade
Low	0	0		0	0		0	0		0	0		0	0		0	0
High	19	20		19	20		19	20		19	20		19	20		19	20
Lymphovascular invasion
Absent	9	14	0.266762	10	13	0.646055	11	12	1	12	11	0.847703	10	13	0.646055	13	10	0.399033
Present	10	6		9	7		8	8		7	9		9	7		6	10
Carcinoma in situ
Absent	3	10	0.0541663	6	7	1	6	7	1	4	9	0.212796	5	8	0.571173	8	5	0.427863
Present	16	10		13	13		13	13		15	11		14	12		11	15
cT category
1	0	0	0.0172991	0	0	0.32454	0	0	0.188329	0	0	0.188329	0	0	0.0172991	0	0	0.188329
2	13	5		10	8		11	7		11	7		13	5		11	7
3	6	13		9	10		8	11		8	11		6	13		8	11
4	0	2		0	2		0	2		0	2		0	2		0	2
LN metastasis
Absent	12	15	1	15	12	0.330191	14	13	0.410398	13	14	1	11	16	1	11	16	0.259286
Present	2	3		1	4		1	4		2	3		2	3		4	1
not assessable	5	2		3	4		4	3		4	3		6	1		4	3
Progression
Absent	14	12	0.571173	12	14	0.909821	14	12	0.571173	15	11	0.212796	15	11	0.212796	11	15	0.427863
Present	5	8		7	6		5	8		4	9		4	9		8	5

## Sheet: Table S9
Supplementary Table 9. Transcript levels of putative biomarker genes across consensus gene expression subtypes
Expression levels of 50 biomarker genes identified through multi-cohort transcriptome machine learning analysis, extracted from QuantSeq 3’ mRNA-Seq datasets for each patient in the AMC validation cohort, stratified according to the consensus gene expression subtypes.
Case for RNA-seq	Consensus molecular subtype	ADA	AFAP1	AGAP11	AOX1	CADM4	CARD16	CD11c	CD53	CDK6	COX17	CRMP1	DNMT3L	DPH2	EGR2	FYB1	GADD45B	GPX2	GPX4	HCFC1R1	HSPB7	IL1B	KCTD1	KCTD14	KEAP1	MAD2L1	MTCH1	MUC16	MYC	NOTUM	NRF2	NT5E	PCDHB9	PD-1	PD-L1	POU2F2	PPIL2	PSD2	PTPN12	RFC3	RFX7	SHANK3	SIRT6	SLC15A3	TF	TFEB	THBS2	TNFAIP8	USP2
Case_#1	LumP	6.05362	0.97019	7.87529	0	6.55956	0	0	0.969993	11.0542	7.82106	0	0.970601	5.98948	6.37198	0	0	9.33887	10.4038	7.68603	0.969403	0	9.13427	5.2314	9.50091	5.37176	9.30854	1.54653	7.97245	9.28902	9.53685	5.8994	7.00024	0	0	4.80403	8.01598	0	8.59192	0	6.95595	7.77751	7.8333	6.11495	4.64671	0.970005	10.6422	6.76495	0
Case_#2	LumP	6.61597	5.68168	7.57491	0	5.97761	6.15202	4.75805	0	7.36276	7.04693	4.17602	0	6.49158	3.31907	6.53423	7.58172	8.93136	10.4929	9.613	0	5.13555	6.47709	0	8.43538	5.52153	9.15939	0.919069	5.30897	1.8823	8.53313	0	6.43329	1.88183	4.43752	6.32366	8.04156	5.37485	7.31471	5.84854	7.2901	6.33979	8.72933	7.03709	4.10183	5.05973	8.24759	7.13262	4.31226
Case_#4	LumP	0	0	9.8916	0	6.57597	0	0	0	6.70023	5.95481	0	0	7.23567	0	5.32527	7.4554	8.64588	10.4775	7.47097	0	3.63668	7.38306	0	8.78337	6.54686	10.1373	0	3.93541	0	9.4073	5.35923	5.18116	3.10833	0	5.18104	8.32829	0	7.0194	5.93246	6.54683	6.93202	7.55387	8.69982	5.93245	6.57614	10.5627	6.35847	0
Case_#6	LumP	2.57311	7.41239	8.0468	0	7.16605	5.41261	5.15634	0	6.55604	8.05219	0	0	7.31705	4.51026	5.15632	6.72763	8.74097	10.161	8.3035	0	0	6.84414	0	8.36979	6.28999	10.4092	0	6.39559	0	8.60813	0	1.98919	2.57308	3.7943	5.27177	8.77725	0	6.23414	6.36124	7.54071	5.96353	7.44556	9.01398	0	4.63041	5.23431	7.36983	0
Case_#10	LumP	8.4914	6.58677	7.52868	0	7.06388	0	4.30963	0	9.78401	8.0013	0	0	5.93712	0.953093	7.9083	4.08789	10.9037	10.4586	8.67529	0	3.0922	6.72161	0	8.89099	7.23605	10.1615	6.75974	6.14341	0	9.59137	2.73222	3.50505	0	1.52492	6.00218	9.29091	1.52467	8.82363	6.82114	6.75974	5.23744	8.05342	9.55932	5.64295	2.5117	5.64297	7.89687	0
Case_#11	LumP	5.99454	4.93663	7.33443	0	5.42053	4.39475	4.1333	5.56066	6.07124	8.49596	4.33465	0	7.40295	0	4.13332	7.48246	9.99571	10.2284	7.87417	0	4.26999	6.72242	0	8.12903	5.73584	10.4002	4.05987	6.99314	2.41818	9.35301	5.391	5.5339	3.2786	3.2784	6.82589	7.99744	0	8.01212	5.75924	8.24146	7.65479	6.84784	6.6616	5.71201	5.09237	5.73585	8.56406	3.4025
Case_#16	LumP	4.57694	7.98222	8.75305	0	5.93692	0	3.63453	0	6.39501	8.84438	0	0	6.87947	4.08938	4.15078	6.00707	10.4321	10.8829	8.45014	0	0	6.77271	0	8.24407	6.82243	9.55297	5.54725	7.01333	0	9.62168	0	2.47321	0	0	6.2141	8.07477	0	7.70957	5.11065	7.51272	6.61335	7.76639	8.21842	4.86839	3.34062	7.32618	7.84507	0
Case_#18	LumP	0.0623249	0.0625527	8.73606	0.0615737	7.67925	0.0623065	0.0619877	0.0620252	7.48818	6.39114	0.0606792	0.0419932	0.0626078	0.0603175	4.97025	0.0626139	10.0787	9.82112	8.78416	0.0535841	0.0619623	8.49627	0.0608984	6.30652	0.0624656	8.67599	0.0625928	0.0626257	0.0619716	9.63411	0.0622094	0.0618593	0.0607966	0.0614274	6.18527	9.20584	0.0600862	8.47075	8.07776	0.0625988	0.0624664	0.0626243	6.9882	5.35428	5.29598	6.68725	7.97274	0.0619717
Case_#22	LumP	0.373078	7.79274	6.93009	0.362219	0.376856	0.372807	0.368152	0.368696	7.38537	0.379015	8.67017	2.3366	7.14897	0.344962	6.26123	0.377371	8.50392	8.97631	9.74742	0.267784	0.367785	0.377919	0.352808	7.15063	0.37516	5.54132	6.86861	8.83661	0.367918	10.1176	0.371381	5.36796	0.351417	0.360154	6.73822	9.45776	0.3419	0.378456	0.37567	4.42818	0.375172	0.377526	0.37904	3.51555	6.72384	0.379255	5.3797	0.367921
Case_#24	LumP	0.068333	0.0685898	0.0686949	0.0674866	0.06862	0.0683123	0.067953	0.0679953	1.43465	0.0687824	0.0664795	0.0456324	0.068652	0.0660724	0.0685359	0.0686589	8.43627	9.51119	2.5874	0.0585213	2.12832	0.0687001	0.0667262	1.43469	0.0684916	10.7421	1.4361	0.0686722	0.0679348	9.70066	1.43885	0.0678083	0.0666116	0.0673219	1.43658	0.0687368	0.0658123	1.43517	0.0685303	0.0686418	0.0684925	0.0686705	0.0687843	0.0686686	0.0680394	0.0688003	1.43544	0.067935
Case_#26	LumP	4.56228	0	4.91673	0	5.8018	0	0	0.772246	6.40974	9.52555	0	0	6.65968	0	1.96329	6.48232	9.27109	7.56635	6.22475	0	0	6.60653	0	7.93283	9.02483	9.82422	0	7.78782	0	8.35611	0	0	0	4.15269	6.52883	9.20488	0	0	8.29751	6.85454	0	6.0919	7.05807	0	0	10.9425	7.73923	0
Case_#29	LumP	4.3792	6.90744	5.73907	0	6.45012	4.16792	4.68798	7.61024	7.64981	8.22908	0	0	7.41851	5.89022	7.6553	5.95224	6.36583	10.1266	7.21315	0	6.06457	8.48752	2.38362	9.21824	6.99039	9.24031	0	5.44259	0	10.5877	0	5.3957	2.56734	5.9042	7.27414	7.57138	4.6919	6.79205	6.83771	5.39477	3.1319	7.40647	9.11137	5.66039	0	10.5433	7.47699	0
Case_#30	LumP	4.93767	0.941737	6.00019	0	0	0	7.78594	0	8.51983	9.48656	0	0	7.07084	6.44746	0	6.5777	9.77755	9.15482	8.63865	0	4.21719	0	2.49187	10.0489	7.67216	5.82264	0	0	7.85691	8.92932	0	0.941264	0	0	0	7.51279	0	0	6.4305	8.2829	8.11952	6.69848	8.59782	7.6655	0	8.24807	0	0
Case_#31	LumP	5.56703	6.98518	6.83442	0	8.21837	5.83482	6.97428	6.274	8.52517	8.31786	0	0	7.46736	4.34613	7.30044	6.39485	6.45968	9.89835	8.11646	0	2.76501	8.59178	4.65377	8.75241	7.40291	10.1338	1.55139	6.34424	0	9.67938	0	1.55116	3.12621	2.76498	7.5291	7.50623	5.47655	5.99646	6.91757	6.87064	4.20163	7.37793	8.21833	6.74622	5.04019	6.36131	6.49103	1.96246
Case_#32	LumP	0	5.51085	7.92657	0	2.83011	4.67117	3.72591	2.4223	7.80198	9.03607	0	0	6.5501	4.45942	7.01772	6.52291	10.8985	9.86101	7.6215	0	0	7.75022	0	7.93685	4.33839	9.99443	0	5.78708	0	10.5536	5.99947	0.89814	0	2.16509	6.14904	7.33929	5.85675	7.87371	5.69266	6.2847	5.87576	7.18309	5.91809	2.42293	5.76436	7.30776	7.43722	0
Case_#37	LumP	5.36159	5.11028	3.17046	0	0	5.07956	0	0	5.33574	8.85939	0	0	5.83713	0	0.772516	0	9.39955	9.20092	8.25421	0	0	8.29515	0.769438	9.86359	6.33153	10.3765	5.78079	7.21345	0	8.93012	0	3.04741	0	0	5.16999	4.51527	6.93067	8.32495	4.46825	0	3.04807	7.14069	8.19077	0	0	8.66811	7.74216	0
Case_#38	LumP	6.59933	2.49547	7.86664	0.0165329	7.0151	5.49023	0.0166205	4.66082	6.54708	7.34769	0.0163428	0.0120762	4.19844	1.11918	5.82052	2.76451	9.43064	10.3729	7.75533	0.0147907	5.75978	6.08909	0.0163895	7.41765	6.47378	10.2495	1.11686	2.49532	0.0166171	9.95229	1.11752	6.16001	4.65965	0.0165019	5.33372	7.53918	0.0162161	7.95671	1.11705	7.27408	4.95786	5.33371	6.25114	2.49533	6.25061	7.55703	7.46558	0.0166171
Case_#39	LumP	4.94533	5.10373	8.63577	4.76682	2.80233	1.76586	3.22696	0.0203622	8.06568	7.04539	0.0200049	0.0146992	5.86335	0.0199083	6.24953	1.14202	9.61662	10.3227	7.34936	0.0180677	4.5643	7.13369	4.23891	7.7274	6.83544	9.80521	0.020512	6.22684	0.020348	10.1291	1.14288	3.69351	0.0200362	4.88757	2.80242	3.69304	0.0198464	7.4011	6.51682	6.39965	0.0204787	5.94932	6.6427	5.15286	4.70278	6.57218	6.57218	0.0203481
Case_#7	LumU	8.94218	7.79344	7.38636	0	8.51356	0	0	0	8.5663	9.01967	0	0	7.06265	0	0	6.79388	8.38206	11.1902	7.65707	0	0	5.97245	0	7.01272	7.20284	8.97605	0	7.16669	0	9.92829	7.29778	0.926559	0	0	8.09145	7.49936	0	6.67057	6.6315	0	8.29728	8.85111	8.86235	0	6.07353	7.97107	7.56316	0
Case_#9	LumU	6.29838	7.65609	7.41496	0.0310188	7.01366	0.0313345	0.0311973	0.0312135	7.07051	6.96978	0.0306318	0.0221482	7.89462	0.0304748	6.84508	6.70906	8.00075	11.849	8.59102	0.0275016	0.0311864	0.0314824	0.0307268	8.83958	8.37667	9.83596	0.0314576	1.21324	6.17384	8.99049	0.0312928	1.21547	0.0306827	0.0309556	0.0314339	0.0314964	0.0303743	0.0314977	7.32435	4.75124	5.92114	6.3683	9.32638	0.0314704	4.88346	6.43459	7.0424	7.4241
Case_#13	LumU	4.07084	7.13871	7.40284	0.862181	8.1842	4.20719	5.80662	4.60308	6.2468	7.01396	0	0	7.40996	0	3.34261	4.99085	7.12143	10.6634	8.69092	0	3.45615	7.80331	3.34258	7.39567	6.453	9.69935	5.64733	9.27395	0	8.14633	3.08362	6.79445	0	0	4.78831	9.10954	0	7.87669	7.35975	5.52219	6.2782	7.15559	7.98971	3.99771	0	8.32558	7.08651	0
Case_#20	LumU	4.31651	7.00468	5.59507	0	7.76798	5.14666	5.76501	4.59883	6.61874	7.77921	0	0.888078	6.27819	2.14659	4.18617	7.97961	0.887826	9.93524	6.56728	1.43734	0	5.24816	3.50054	8.50565	6.40096	9.92379	5.28046	4.43619	4.59885	8.86924	3.79684	4.95997	0	0	6.3712	8.22348	0	7.26902	6.37122	7.06155	6.35616	7.49245	8.73868	9.96309	5.91665	7.77921	5.62054	5.59546
Case_#21	LumU	5.25828	6.9275	8.69902	0	6.0592	5.3863	4.15821	0	6.50223	8.49042	0	0	7.39138	0	4.4199	8.58026	8.55653	10.2744	9.16165	0	0	6.15216	3.74618	6.64983	5.08038	9.82557	6.66256	7.11469	0	9.84798	0	3.74582	0	0	6.13407	0	0	6.86288	6.82958	7.32902	5.78505	8.48694	9.04769	5.71359	1.46728	7.82886	7.65552	0
Case_#23	LumU	4.55359	5.26625	8.20152	0	7.06976	0	2.36442	5.59995	7.74939	9.1888	0	0	7.45957	4.99416	4.14162	5.49676	8.41375	10.423	8.73769	0	4.20819	5.91062	2.76869	8.37808	5.84944	10.6502	5.10092	4.69961	4.69974	9.15118	0	5.29765	0	3.75318	3.83969	7.72121	0	7.56487	7.57141	7.33104	6.97746	6.93862	6.84754	6.76153	3.66092	0	7.30079	3.3432
Case_#25	LumU	4.46599	5.81792	6.69932	3.529	8.63911	5.31098	6.74796	5.57359	6.40198	9.48256	0	0	6.66222	5.72719	7.50968	3.00484	4.67934	10.2141	8.46669	0	0	4.77504	0	10.5236	6.74748	10.288	0	0.90326	0	8.30753	0	4.52246	1.45771	4.67965	7.20866	7.165	5.10711	7.65518	8.11974	6.37165	6.7825	7.19133	8.16447	4.07239	3.29039	6.44632	8.67674	0.902476
Case_#28	LumU	5.41027	0	7.95543	0	7.78633	3.33962	0	0	5.31135	8.22355	0	0	8.21696	0	3.00248	8.95076	5.17746	9.56092	8.82163	0	0.747627	6.66798	0	6.61711	5.45716	9.40028	6.33194	0	0	7.87963	5.94394	0.747402	0	0.746567	0	0	0	8.23714	4.79337	8.35997	6.96531	6.41763	8.87674	0.749483	5.76879	8.81488	0.749632	0
Case_#34	LumU	0	0	0.807162	0	0.806963	0	0	0	0	6.68795	0	0	0	0	0	0.807063	0	10.6206	7.65938	0	0	1.33179	3.34915	8.18608	0.806658	11.0729	0	8.4274	0	0	0	1.32989	0	0	3.45401	0	0	0.807294	7.52179	0	6.11524	9.38293	0	7.07247	0	0.807487	1.33183	0
Case_#36	LumU	3.41847	6.76343	7.51658	0	6.23742	4.3508	5.09478	3.71362	8.66718	9.63497	0	0	6.92589	0	4.98807	7.6963	8.0666	11.1663	9.90721	3.89479	0.842318	7.05442	6.22459	8.48035	6.02077	10.171	3.95884	5.05988	0	9.2131	3.71364	3.52362	0	2.73203	6.59244	8.50633	0	7.81507	7.11482	6.7526	4.61186	7.17249	7.00978	5.90851	5.40156	5.25608	6.5802	0.842332
Case_#3	Ba/Sq	3.99767	7.88628	5.12688	0	7.08501	6.90444	0	4.45706	9.0199	7.94005	0	0	8.13197	0	6.31949	7.59746	3.58268	10.0677	9.75576	5.97502	3.80504	7.23595	0	7.57497	3.80504	9.96764	11.1718	3.90457	4.31957	8.73225	7.66997	7.18738	5.77895	7.08503	6.86791	8.50136	0	7.77233	7.19722	6.40695	7.40694	7.25493	8.76903	8.80489	7.40694	9.23355	9.46106	6.18739
Case_#5	Ba/Sq	2.40213	6.65453	4.37602	0	7.93802	5.24654	5.3107	3.79523	10.9098	8.67458	4.11548	0	7.05052	5.91728	4.958	6.39917	7.14115	11.4636	10.7081	2.81409	4.83319	8.16241	2.97521	8.97254	7.14134	10.5761	8.71957	7.04111	4.49083	9.70291	6.21132	4.83326	0	3.60454	7.06917	8.05451	0	6.71477	5.24647	6.52576	5.87289	7.65366	8.8649	10.2675	5.61917	7.51123	7.14117	4.31495
Case_#8	Ba/Sq	0.416994	2.80899	0.422789	0.403864	10.2272	0.416666	0.411028	0.411686	10.1522	4.1827	0.388962	4.44445	0.422095	0.383148	4.57524	2.806	9.03811	10.6255	0.42445	0.292614	8.95443	4.87732	0.392544	8.76921	3.66103	12.105	2.80708	9.72406	0.410746	2.79542	0.414937	0.408788	0.390875	0.401375	0.420821	5.69271	0.379491	11.0345	8.09433	10.5965	0.419535	0.422394	3.65095	0.422364	0.412374	8.15958	0.423065	9.85134
Case_#12	Ba/Sq	4.49671	7.09988	6.64006	0.0142782	5.67085	5.53612	3.97886	3.62798	8.61653	8.22069	0.0141162	4.05038	6.97537	0.0140503	5.03512	4.82013	3.16257	9.71159	9.29319	0.0127916	0.0143482	9.49487	4.6339	7.15844	7.41955	10.8931	8.41533	7.73607	0.0143499	9.90156	5.85159	0.0143297	0.0141375	4.98363	7.88882	7.61609	5.08192	7.4005	6.2244	6.83903	2.47297	5.70263	9.67796	9.76882	6.85271	7.05143	6.9754	0.0143499
Case_#14	Ba/Sq	4.53798	8.13562	5.85411	0	5.83342	5.67969	5.79164	4.85818	10.0984	8.50296	4.48734	0	6.72312	5.61132	7.70528	6.81046	8.78487	10.5049	9.50594	0	4.05645	7.01734	6.186	8.41512	5.25042	9.87602	6.24749	7.14045	2.92088	9.78866	8.54901	7.19134	0	6.59543	6.79989	6.56881	2.09633	8.91873	6.09933	7.58023	6.83164	7.64698	9.24298	7.68793	7.14967	6.74542	7.82005	0
Case_#15	Ba/Sq	8.03994	7.25677	5.46539	9.44421	5.27721	7.90002	6.5993	9.27133	9.36212	8.85666	4.7378	0	8.0242	5.28241	9.26164	7.43054	4.80645	10.5561	8.50358	3.73509	5.55191	9.34147	7.91332	8.2679	3.92078	9.97709	7.36115	6.79497	0	8.84393	5.65179	0.720145	6.97422	7.2919	8.02064	5.8836	0	7.3728	6.87208	6.12608	6.20761	7.41347	10.5195	7.6932	7.28344	9.78843	8.16315	0
Case_#17	Ba/Sq	0	0.843855	6.62918	0	0	0	0	0	8.2855	1.38135	0	0	0	0	0	0.844001	11.1061	9.69909	8.49434	0	0	6.7317	0	0.844313	6.91738	7.91131	9.85897	0	8.7009	9.29071	0.843185	2.07724	0	0	0	0	0	10.055	6.42683	0	0	7.98247	10.1851	0.844023	0	0	0	0.842809
Case_#19	Ba/Sq	0.0714959	0.0717684	0.07188	0.0705977	9.37086	0.0714738	1.45804	1.45785	1.45241	10.9464	0.0695295	0.0475228	11.6084	0.0690979	1.45471	12.5397	0.0720129	9.9476	1.45233	0.0611051	0.0710623	9.74952	0.0697911	10.1187	1.45503	1.45179	1.45393	9.68301	0.0710733	2.60978	0.0713577	0.0709391	9.84836	0.0704229	2.14655	4.16194	0.068822	0.0719284	0.0717053	1.45387	0.0716652	0.0718541	2.61034	9.37116	0.0711842	10.2542	0.0718982	0.0710735
Case_#27	Ba/Sq	4.08952	8.38179	2.47655	0	6.46131	5.64096	7.16269	5.82779	9.90508	10.2098	3.10742	0	5.29246	2.66086	7.70161	7.25105	7.70655	10.2519	9.20724	0	7.65436	8.65219	4.02432	8.21331	7.42183	9.82702	8.355	9.0685	4.21367	10.8997	4.43368	6.26135	2.82538	6.96612	7.30796	6.33033	0	8.62724	5.90284	8.09749	6.84405	7.24378	8.84668	7.9974	6.53538	7.35566	8.023	0
Case_#33	Ba/Sq	7.9083	5.26466	2.94955	0	0	3.85556	9.79041	7.49739	10.0091	9.2484	0	0	0.66399	4.67933	9.42861	7.9293	8.36523	10.2005	8.26506	0	9.12836	8.86887	0	9.03339	7.87414	10.6222	0	6.87178	0	8.87613	7.36281	0	0	8.42343	6.79417	8.1973	0	9.67574	6.24682	8.85762	6.09944	8.07453	10.8383	11.1159	0	8.40242	8.97663	5.55711
Case_#35	Ba/Sq	4.98906	0	0	8.53898	0.791755	0	0	0	6.24907	0	0	0	0.791843	0	0	8.85676	0	10.8115	8.59314	0	0	0.791983	0	9.40419	6.11494	9.28067	10.1677	7.90103	0	10.4063	0	3.31924	0	0	0	0	0	3.08519	0	0	0	7.16638	10.0729	0	2.45384	9.46368	7.9412	0
[truncated: 2 more columns]

## Sheet: Table S10
Supplementary Table 10. Univariate analysis of expression of the putative 33 proteins at the tumorous epithelial cells and stromal compartment
Variable		Univariate analysis
		T-test
		Response group	Mean±SEM	p-value
Tumor	ADA	NR	0.039±0.004	0.0527194
		R	0.049±0.003
	AFAP1	NR	0.128±0.013	0.395292
		R	0.142±0.009
	ANPEP	NR	0.126±0.01	0.151648
		R	0.145±0.008
	BDNF	NR	0.22±0.015	0.956186
		R	0.219±0.008
	BICDL1	NR	0.07±0.009	0.217673
		R	0.083±0.006
	CARD16	NR	0±0.002	0.661915
		R	0.001±0.001
	CBS	NR	0.165±0.026	0.675102
		R	0.179±0.018
	CD11c	NR	0.008±0.002	0.0235472
		R	0.015±0.002
	CD3z	NR	0.008±0.001	0.326674
		R	0.009±0.001
	CD44v6	NR	0.202±0.052	0.378195
		R	0.148±0.03
	CD73	NR	0.022±0.01	0.938335
		R	0.023±0.009
	CDK1	NR	0.176±0.015	0.643111
		R	0.183±0.008
	CK20	NR	0.037±0.032	0.377333
		R	0.075±0.028
	CK5	NR	0.006±0.026	0.448362
		R	-0.018±0.017
	DNMT3L	NR	0.013±0.002	0.0204088
		R	0.018±0.001
	DPH2	NR	0.134±0.012	0.560896
		R	0.143±0.008
	EGR2	NR	0.19±0.01	0.4935
		R	0.198±0.008
	EMX1	NR	0.11±0.01	0.482372
		R	0.117±0.005
	EOGT	NR	0.045±0.006	0.0157453
		R	0.064±0.005
	FOXA1	NR	0.148±0.025	0.610315
		R	0.164±0.019
	FYB1	NR	0.028±0.008	0.915222
		R	0.029±0.007
	FZD9	NR	0.037±0.006	0.631774
		R	0.041±0.004
	GAD2	NR	0.074±0.006	0.30698
		R	0.082±0.005
	GADD45B	NR	0.175±0.026	0.768603
		R	0.167±0.013
	GATA3	NR	0.291±0.038	0.34716
		R	0.333±0.022
	GCLC	NR	0.169±0.033	0.622316
		R	0.192±0.031
	GCLM	NR	0.087±0.011	0.708472
		R	0.083±0.006
	GGT7	NR	0.115±0.008	0.29883
		R	0.125±0.006
	GLS	NR	0.147±0.027	0.0135998
		R	0.078±0.013
	GPX2	NR	0.093±0.012	0.736428
		R	0.099±0.011
	GPX4	NR	0.08±0.016	0.0468509
		R	0.127±0.017
	GSR	NR	0.1±0.014	0.283463
		R	0.083±0.008
	HCFC1R1	NR	0.029±0.002	0.0854375
		R	0.04±0.005
	ICAM1	NR	0.254±0.011	0.834361
		R	0.257±0.008
	IL15RA	NR	0.075±0.005	0.24786
		R	0.082±0.004
	IL27B	NR	0.016±0.002	0.70904
		R	0.017±0.001
	KCTD14	NR	0.15±0.018	0.561477
		R	0.163±0.012
	KEAP1	NR	0.067±0.012	0.0168146
		R	0.106±0.011
	KIFC2	NR	0.133±0.01	0.0269315
		R	0.17±0.013
	KIR3DL1	NR	0.099±0.006	0.30979
		R	0.106±0.004
	MITF	NR	0.047±0.007	0.764711
		R	0.049±0.004
	MTCH1	NR	0.03±0.002	0.834412
		R	0.03±0.002
	MUC16	NR	0.02±0.007	0.178223
		R	0.036±0.009
	MYC	NR	0.056±0.007	0.0506678
		R	0.073±0.006
	NOTUM	NR	0.079±0.01	0.378287
		R	0.089±0.006
	NRF2	NR	0.054±0.009	0.206716
		R	0.07±0.008
	OCT2	NR	0.056±0.008	0.850025
		R	0.058±0.006
	PCDHB9	NR	0.102±0.02	0.706613
		R	0.093±0.014
	PD-1	NR	-0.002±0.002	0.8302
		R	-0.003±0.001
	PD-L1	NR	-0.008±0.005	0.734877
		R	-0.01±0.001
	PLOD2	NR	0.058±0.003	0.669769
		R	0.056±0.002
	PPIL2	NR	0.098±0.01	0.420667
		R	0.107±0.007
	PPP2R5A	NR	-0.012±0.004	0.93389
		R	-0.012±0.002
	PRDX1	NR	0.131±0.008	0.420779
		R	0.14±0.007
	PSAT1	NR	0.084±0.009	0.119176
		R	0.107±0.01
	PTPN12	NR	0.058±0.007	0.0202884
		R	0.081±0.007
	QARS1	NR	0.1±0.011	0.456365
		R	0.109±0.007
	RFX7	NR	0.023±0.002	0.00459236
		R	0.033±0.002
	RPAP1	NR	0.16±0.012	0.210962
		R	0.178±0.008
	RPL9	NR	0.034±0.004	0.668069
		R	0.035±0.002
	SALL4	NR	0.006±0.002	0.775894
		R	0.005±0.001
	SIRT6	NR	0.029±0.005	0.013394
		R	0.047±0.005
	SLC15A3	NR	0.074±0.007	0.930944
		R	0.074±0.005
	SOX2	NR	0.012±0.003	0.550909
		R	0.01±0.002
	TF	NR	0.137±0.014	0.0717089
		R	0.189±0.02
	TFCP2L1	NR	0.029±0.003	0.287544
		R	0.032±0.002
	TFEB	NR	0.024±0.006	0.248093
		R	0.036±0.008
	TNFAIP8	NR	0.077±0.013	0.523933
		R	0.067±0.008
	TRAF2	NR	0.099±0.008	0.222822
		R	0.112±0.006
	TRAF6	NR	0.209±0.015	0.931067
		R	0.208±0.009
	USP2	NR	0.136±0.01	0.0200811
		R	0.168±0.009
	ZBTB12	NR	0.233±0.009	0.025664
		R	0.268±0.012
	β-CATENIN	NR	0.207±0.043	0.529933
		R	0.176±0.024
	β-CATENIN (non-p)	NR	0.029±0.002	0.292735
		R	0.032±0.001
Stroma	ADA	NR	0.025±0.003	0.0286485
		R	0.033±0.002
	AFAP1	NR	0.066±0.007	0.67043
		R	0.07±0.005
	ANPEP	NR	0.071±0.005	0.199114
		R	0.08±0.005
	BDNF	NR	0.108±0.009	0.562924
		R	0.115±0.007
	BICDL1	NR	0.029±0.005	0.832579
		R	0.03±0.003
	CARD16	NR	0±0.001	0.984835
		R	0±0.001
	CBS	NR	0.055±0.006	0.191697
		R	0.076±0.015
	CD11c	NR	0.017±0.002	0.0249841
		R	0.023±0.002
	CD3z	NR	0.013±0.001	0.137501
		R	0.015±0.001
	CD44v6	NR	0.082±0.031	0.21663
		R	0.04±0.014
	CD73	NR	0.015±0.003	0.857855
		R	0.015±0.003
	CDK1	NR	0.093±0.005	0.165404
		R	0.102±0.005
	CK20	NR	-0.034±0.004	0.661839
		R	-0.037±0.004
	CK5	NR	-0.042±0.003	0.731793
		R	-0.044±0.004
	DNMT3L	NR	0.008±0.001	0.3199
		R	0.009±0.001
	DPH2	NR	0.076±0.006	0.462404
		R	0.083±0.007
	EGR2	NR	0.123±0.006	0.13397
		R	0.141±0.009
	EMX1	NR	0.058±0.005	0.343794
		R	0.063±0.003
	EOGT	NR	0.026±0.003	0.201754
		R	0.032±0.003
	FOXA1	NR	0.058±0.012	0.982225
		R	0.058±0.012
	FYB1	NR	0.025±0.005	0.323541
		R	0.032±0.004
	FZD9	NR	0.021±0.003	0.655683
		R	0.023±0.002
	GAD2	NR	0.035±0.003	0.581868
		R	0.037±0.002
	GADD45B	NR	0.095±0.012	0.41952
		R	0.083±0.007
	GATA3	NR	0.049±0.007	0.412963
		R	0.058±0.008
	GCLC	NR	0.028±0.003	0.373243
		R	0.033±0.004
	GCLM	NR	0.047±0.003	0.788479
		R	0.048±0.002
	GGT7	NR	0.084±0.013	0.614779
		R	0.077±0.006
	GLS	NR	0.083±0.014	0.2378
		R	0.064±0.008
	GPX2	NR	0.042±0.005	0.0508099
		R	0.056±0.005
	GPX4	NR	0.039±0.007	0.0160465
		R	0.072±0.011
	GSR	NR	0.036±0.004	0.707413
		R	0.038±0.004
	HCFC1R1	NR	0.016±0.001	0.66174
		R	0.016±0.001
	ICAM1	NR	0.165±0.007	0.70933
		R	0.169±0.007
	IL15RA	NR	0.053±0.003	0.571162
		R	0.055±0.003
	IL27B	NR	0.016±0.001	0.790445
		R	0.016±0.001
	KCTD14	NR	0.076±0.007	0.84768
		R	0.077±0.005
	KEAP1	NR	0.04±0.007	0.0214168
		R	0.062±0.006
	KIFC2	NR	0.079±0.006	0.0730042
		R	0.096±0.006
	KIR3DL1	NR	0.064±0.004	0.312319
		R	0.069±0.003
	MITF	NR	0.029±0.004	0.921006
		R	0.028±0.003
	MTCH1	NR	0.03±0.003	0.155268
		R	0.026±0.002
	MUC16	NR	0.009±0.003	0.302946
		R	0.014±0.004
	cMYC	NR	0.047±0.005	0.00925473
		R	0.068±0.006
	NOTUM	NR	0.042±0.004	0.574191
		R	0.045±0.003
	NRF2	NR	0.025±0.005	0.645217
		R	0.028±0.004
	OCT2	NR	0.054±0.004	0.189569
		R	0.061±0.003
	PCDHB9	NR	0.057±0.009	0.747668
		R	0.054±0.005
	PD-1	NR	0.003±0.002	0.237906
		R	0.006±0.001
	PD-L1	NR	-0.005±0.001	0.134105
		R	-0.001±0.002
	PLOD2	NR	0.045±0.002	0.910015
		R	0.045±0.002
	PPIL2	NR	0.047±0.003	0.131974
		R	0.054±0.004
	PPP2R5A	NR	-0.011±0.002	0.334821
		R	-0.013±0.002
	PRDX1	NR	0.095±0.006	0.182364
		R	0.106±0.006
	PSAT1	NR	0.048±0.005	0.734222
		R	0.045±0.004
	PTPN12	NR	0.033±0.004	0.0012622
		R	0.055±0.005
	QARS1	NR	0.037±0.004	0.395029
		R	0.041±0.003
	RFX7	NR	0.02±0.002	0.0850114
		R	0.024±0.002
	RPAP1	NR	0.088±0.006	0.0899395
		R	0.102±0.005
	RPL9	NR	0.018±0.002	0.919207
		R	0.019±0.001
	SALL4	NR	0.007±0.001	0.73073
		R	0.007±0.001
	SIRT6	NR	0.017±0.002	0.00140757
		R	0.027±0.002
	SLC15A3	NR	0.041±0.003	0.662508
		R	0.043±0.003
	SOX2	NR	0.011±0.001	0.0180681
		R	0.008±0.001
	TF	NR	0.133±0.013	0.375621
		R	0.15±0.013
	TFCP2L1	NR	0.021±0.002	0.151991
		R	0.025±0.001
	TFEB	NR	0.021±0.003	0.0985363
		R	0.029±0.003
	TNFAIP8	NR	0.03±0.003	0.97944
		R	0.03±0.002
	TRAF2	NR	0.062±0.004	0.97935
		R	0.061±0.004
	TRAF6	NR	0.117±0.007	0.694581
		R	0.121±0.008
	USP2	NR	0.07±0.005	0.167123
		R	0.08±0.004
	ZBTB12	NR	0.171±0.009	0.0651287
		R	0.2±0.012
	β-CATENIN	NR	0.021±0.005	0.316881
		R	0.032±0.008
	β-CATENIN (non-p)	NR	0.02±0.001	0.396365
		R	0.021±0.001
