# Supplementary material for: Machine learning-based integration of transcriptome and digital pathology for predicting chemoresistance in muscle-invasive bladder cancer
Source: Exp Mol Med. 2026 May 8;58(5):1589–607. doi: 10.1038/s12276-026-01718-y (PMC13234436; doi:10.1038/s12276-026-01718-y)
Supplement: Supplementary file 3 — Source data [file 12276_2026_1718_MOESM3_ESM.xlsx]

## Sheet: Dataset_S1
Supplementary Dataset
Source data for quantification and transcritpome analyses

## Sheet: Figure 1B
	AMC					MDA_MVAC							TCGA2017
	Data-driven #1	Data-driven #2	NR	R	R_Regulon	Basal_Regulon	Basal	Luminal_Regulon	Luminal	p53	p53-like_Regulon	p63	Basal-Squamous	Luminal	Luminal_Infiltrated	Luminal_Papillary	Neuronal
R #1	0.832024	0.682183	0.79913	0.636325	0.485499	0.638839	0.498587	0.536993	0.53636	0.805284	0.629463	0.603248	0.810454	0.641912	0.702462	0.664296	0.825734
R #2	0.827994	0.660569	0.64846	0.746922	0.727077	0.593224	0.510355	0.578933	0.578046	0.705001	0.673031	0.651018	0.795737	0.677023	0.771084	0.720497	0.807383
R #3	0.807918	0.844595	0.687241	0.646451	0.592977	0.829913	0.623927	0.806191	0.669717	0.852791	0.759971	0.749298	0.78551	0.600224	0.742128	0.592792	0.713705
R #4	0.91418	0.60559	0.737553	0.682939	0.586425	0.544716	0.541662	0.631612	0.467875	0.844481	0.691314	0.744914	0.747388	0.663838	0.663594	0.682143	0.785665
R #5	0.685722	0.510709	0.49107	0.777829	0.661337	0.431286	0.518043	0.43429	0.496967	0.624888	0.394981	0.63839	0.845276	0.581664	0.776331	0.458967	0.891686
R #6	0.722184	0.547838	0.516895	0.835974	0.758992	0.511444	0.462277	0.496734	0.614687	0.739328	0.582919	0.376482	0.805217	0.553125	0.873849	0.640495	0.886938
R #7	0.792043	0.581456	0.552743	0.828052	0.704413	0.640701	0.584111	0.61488	0.571501	0.697304	0.534478	0.728146	0.88818	0.688575	0.85376	0.446952	0.789919
R #8	0.910524	0.806931	0.746747	0.8315	0.843595	0.590586	0.673259	0.652886	0.618432	0.889875	0.556419	0.874922	0.868474	0.662493	0.799994	0.714521	0.676351
NR #1	0.260731	0.277705	0.221795	0.411293	0.489637	0.354232	0.477523	0.325234	0.412732	0.308125	0.384873	0.362255	0.199456	0.347472	0.175628	0.305813	0.103741
NR #2	0.208301	0.289182	0.314036	0.428499	0.455007	0.47669	0.569718	0.556352	0.455561	0.236555	0.377594	0.454064	0.28904	0.347528	0.178377	0.325309	0.192371
NR #3	0.210596	0.340775	0.224958	0.41116	0.514852	0.454997	0.57331	0.451641	0.377932	0.252377	0.375341	0.490512	0.278354	0.493924	0.135221	0.241536	0.17755
NR #4	0.15614	0.299281	0.270185	0.274209	0.373642	0.359415	0.440925	0.265729	0.482225	0.298214	0.414981	0.298831	0.191311	0.163231	0.255109	0.49385	0.220916
NR #5	0.142922	0.287914	0.196909	0.331988	0.426992	0.481755	0.502751	0.472929	0.417898	0.218111	0.389663	0.24088	0.265073	0.334658	0.115171	0.501051	0.165698
NR #6	0.103726	0.342319	0.260486	0.298684	0.395852	0.466066	0.516508	0.363262	0.471113	0.204525	0.446198	0.263439	0.174548	0.32715	0.180527	0.520359	0.228732
NR #7	0.182119	0.322224	0.21605	0.316388	0.377888	0.412297	0.469125	0.442846	0.339686	0.209707	0.52848	0.281503	0.178817	0.415237	0.295282	0.290809	0.184635
NR #8	0.0591791	0.167627	0.273175	0.287282	0.339221	0.261805	0.414249	0.354606	0.349021	0.0849018	0.309967	0.304705	0.228043	0.364091	0.310665	0.301116	0.200374

## Sheet: Figure 1C
AMC_R (Random forest)						AMC_NR (Logistic regression)
MDA-MVAC (Training)		AMC (Validation)				MDA-MVAC (Training)		AMC (Validation)
N = 17	N = 6	N = 8	N = 8			N = 17	N = 6	N = 8	N = 8
NR	R	NR	R			NR	R	NR	R
0.379342	0.468034	0.305153	0.055186			0.224968	0.634621	0.092298	0.656331
0.245427	0.814242	0.220204	0.422765			0.02873	0.921325	0.235776	0.244706
0.227777	0.573357	0.292037	0.156064			0.060226	0.812288	0.039189	0.955258
0.249907	0.859269	0.110636	0.35767			0.07422	0.826564	0.003182	0.978875
0.456322	0.780825	0.261189	0.663453			0.037867	0.786549	0.102761	0.4922
0.380197	0.504884	0.177682	0.570187			0.231439	0.819569	0.211755	0.296618
0.200855		0.133583	0.730801			0.564956		0.049574	0.122095
0.026087		0.170853	0.527447			0.016216		0.202566	0.301485
0.335547						0.035056
0.122249						0.232313
0.079109						0.006914
0.188283						0.187896
0.186744						0.670294
0.207731						0.071234
0.305335						0.672278
0.46151						0.165049
0.150185						0.118325

## Sheet: Figure 1D
MDA_MVAC_p63 (Top 10)_(Logistic regression)
NAC-metadata (Training)		AMC (Validation)		MDA-MVAC (Test 0)		MDA-DDMVAC (Test 1)
N = 163	N = 136	N = 18	N = 21	N = 17	N = 6	N = 20	N = 18
NR	R	NR	R	NR	R	NR	R
0.551037	0.554015	0.603285	0.493981	0.593715	0.459472	0.339282	0.478122
0.483209	0.406151	0.540517	0.546964	0.518417	0.575156	0.441942	0.727218
0.514176	0.470333	0.627317	0.782468	0.411921	0.56591	0.281296	0.450163
0.58794	0.515347	0.585352	0.652255	0.359514	0.704919	0.481485	0.542793
0.64554	0.595203	0.39859	0.669226	0.367224	0.649619	0.49912	0.502722
0.316231	0.51093	0.257048	0.528205	0.600917	0.536044	0.446717	0.367064
0.678359	0.441172	0.465258	0.562219	0.714583		0.498029	0.414113
0.485779	0.584957	0.404075	0.565678	0.609076		0.616424	0.389703
0.262145	0.40686	0.333281	0.654182	0.469961		0.393571	0.335593
0.439941	0.423649	0.624487	0.493633	0.456705		0.573766	0.663998
0.73145	0.527193	0.461268	0.651811	0.489663		0.388907	0.762129
0.454654	0.304793	0.276955	0.629331	0.364651		0.584511	0.380999
0.44817	0.652886	0.366842	0.487908	0.245833		0.546762	0.632599
0.409604	0.512517	0.169127	0.452419	0.4787		0.278452	0.630803
0.498068	0.466089	0.325972	0.579388	0.549065		0.58657	0.523044
0.442889	0.615664	0.556137	0.418611	0.298471		0.670709	0.354353
0.374949	0.388056	0.500958	0.479528	0.440499		0.315224	0.417979
0.480875	0.505738	0.396014	0.376576			0.376406	0.762522
0.484238	0.739333		0.674752			0.512256
0.443928	0.455737		0.466143			0.706486
0.403772	0.542731		0.398285
0.337605	0.713091
0.528298	0.722902
0.493813	0.707715
0.49649	0.573151
0.639466	0.47334
0.583896	0.637525
0.264515	0.556601
0.339556	0.498762
0.341999	0.722984
0.430691	0.457375
0.39301	0.536142
0.4782	0.526479
0.480767	0.672597
0.585953	0.644077
0.680581	0.720475
0.445521	0.471434
0.275339	0.724218
0.576163	0.311231
0.507458	0.594882
0.551032	0.391773
0.46155	0.567979
0.396803	0.309221
0.51509	0.606367
0.820661	0.482363
0.502998	0.377138
0.42053	0.603861
0.55874	0.642227
0.287572	0.433061
0.325197	0.553012
0.558919	0.672064
0.649269	0.239017
0.63302	0.546356
0.605652	0.50764
0.346208	0.550093
0.544612	0.463945
0.459483	0.606689
0.504765	0.485072
0.453576	0.600205
0.68319	0.410088
0.362384	0.320904
0.311283	0.393925
0.352759	0.507339
0.392246	0.406644
0.666411	0.516947
0.402797	0.52569
0.38769	0.529434
0.308641	0.604507
0.427254	0.503055
0.42126	0.634638
0.327963	0.447992
0.491786	0.527646
0.507858	0.498395
0.376776	0.587591
0.345355	0.455085
0.553922	0.468592
0.32975	0.347603
0.476866	0.277662
0.375392	0.41828
0.494089	0.592016
0.444862	0.562726
0.645657	0.405848
0.544179	0.514574
0.37309	0.433303
0.625723	0.748649
0.198978	0.524841
0.581281	0.528185
0.472395	0.438926
0.382881	0.34303
0.376567	0.359804
0.528955	0.450881
0.437735	0.5314
0.764141	0.70468
0.467314	0.628765
0.504679	0.37461
0.354638	0.435427
0.296614	0.482599
0.562317	0.378737
0.363067	0.64118
0.368541	0.500257
0.724734	0.374001
0.461573	0.465726
0.330972	0.45279
0.563312	0.514612
0.473502	0.727319
0.362589	0.58788
0.668171	0.590518
0.35341	0.644154
0.686888	0.390194
0.55923	0.55382
0.378201	0.499837
0.614625	0.636688
0.610057	0.491315
0.504678	0.548665
0.479164	0.678614
0.441408	0.590682
0.425992	0.453315
0.395069	0.51857
0.4162	0.584618
0.372726	0.623622
0.413305	0.590492
0.486584	0.670916
0.630732	0.62628
0.451817	0.510863
0.356483	0.63102
0.497009	0.811119
0.572969	0.501487
0.523304	0.691598
0.433596	0.487797
0.327777	0.592615
0.463567	0.491374
0.481666	0.478509
0.483148	0.593151
0.56456	0.365578
0.41054	0.627515
0.395607	0.639298
0.4023
0.507447
0.56255
0.40297
0.512376
0.512615
0.455853
0.641039
0.176124
0.414302
0.479818
0.515244
0.598317
0.473053
0.492001
0.521787
0.363186
0.428015
0.355512
0.645646
0.546918
0.492886
0.439593
0.374964
0.441125
0.46796
0.600358

## Sheet: Figure 2A
Biological process	-log10 (p-value)	Enrichment	Gene count	Gene list
Positive regulation of DNA-templated transcription	2.2248	4.12217	7	CD274, EGR2, RFX7, MYC, IL1B, TFEB, NFE2L2
Regulation of signaling	2.20684	2.69339	20	CADM4, PTPN12, NOTUM, ADA, IL1B, GADD45B, F3, MYC, MAD2L1, CARD16, SIRT6, SLC15A3, EGR2, POSTN, PSD2, AFAP1, SHANK3, NFE2L2, MTCH1, USP2
Regulation of response to stimulus	2.20684	2.58116	23	FYB1, CADM4, PTPN12, NOTUM, ADA, F3, IL1B, SIRT6, GADD45B, MYC, MAD2L1, CARD16, SLC15A3, NFE2L2, POSTN, NT5E, PSD2, GPX4, AFAP1, SHANK3, CD274, MTCH1, USP2
Positive regulation of gene expression	2.19225	4.94938	6	CDK6, MYC, IL1B, ITGAX, F3, NFE2L2
Positive regulation of angiogenesis	2.1888	10.3036	4	IL1B, ITGAX, F3, NFE2L2
Cell adhesion	2.16423	4.87279	6	POSTN, MUC16, ITGAX, THBS2, PCDHB9, ADA
Positive regulation of fibroblast proliferation	2.15227	23.3262	3	CDK6, MYC, SIRT6
Humoral immune response	2.02297	19.9939	3	TFEB, PDCD1, POU2F2
Response to external stimulus	1.97903	2.69317	17	CD274, IL1B, F3, TFEB, POSTN, CARD16, USP2, CRMP1, SLC15A3, NFE2L2, EGR2, NT5E, ITGAX, GPX4, ADA, CDK6, POU2F2
Cellular response to xenobiotic stimulus	1.95932	18.5238	4	IL1B, MYC, AOX1, NFE2L2

## Sheet: Figure 2B
	Fold change					p-value
Gene	AMC (DIS)	AMC (VAL)	MDA MVAC	MDA DDMVAC	NAC metadata	AMC (DIS)	AMC (VAL)	MDA MVAC	MDA DDMVAC	NAC metadata
AOX1	19.4207	29.836	1.02186	1.75686	0.898306	0.341873	0.134937	0.854781	0.136879	0.722461
CADM4	0.248569	0.281759	0.868742	0.769504	0.856489	0.0915253	0.0216594	0.795524	0.101238	0.315357
CARD16	0.68905	0.858495	0.913198	1.33978	0.942419	0.471643	0.77246	0.570903	0.0799945	0.793639
COX17	0.336791	0.61643	0.579548	1.01741	1.10628	0.0176216	0.145672	0.200218	0.854991	0.494926
DPH2	0.150237	0.365432	2.01391	0.667112	1.01416	0.269448	0.289107	0.401898	0.0918381	0.859723
GADD45B	0.168842	0.307987	1.36415	1.22264	0.975948	0.330228	0.386274	0.62959	0.112124	0.555042
GPX2	1.87712	2.58652	0.541488	1.51467	0.972983	0.321397	0.00838782	0.0851011	0.447326	0.805381
GPX4	1.35438	0.885319	1.77154	0.795536	1.03339	0.182298	0.449212	0.136394	0.00797487	0.332313
HCFC1R1	1.19169	0.933971	0.91955	1.33978	0.730762	0.661288	0.794619	0.551349	0.0319975	0.436031
HSPB7	0.321508	0.36432	2.17347	2	1.14914	0.085384	0.0329845	0.186787	0.01101	0.0543169
KEAP1	0.462852	0.566771	1.40153	1.06607	0.973575	0.049776	0.0329654	0.243454	0.248689	0.791784
MAD2L1	0.280285	0.32209	0.946582	0.875391	1.13698	0.0175908	0.0148722	0.891	0.387779	0.564285
MTCH1	1.49033	0.920865	1.33515	1.04218	1.01365	0.141113	0.716918	0.31247	0.452609	0.685239
NRF2	1.07691	1.20278	1.20414	1.14155	1.03048	0.84431	0.344317	0.761278	0.0763565	0.464004
NOTUM	0.0314539	0.52001	0.31864	0.970904	1.05843	0.26603	0.552727	0.0437093	0.897166	0.545994
PPIL2	0.397541	0.814753	0.346277	0.900002	1.01693	0.105398	0.494798	0.0357196	0.366405	0.729466
RFC3	0.439527	0.6417	0.9652	0.5	0.961479	0.108149	0.274992	0.924144	0.0142222	0.583075
SIRT6	1.18142	0.960648	0.862741	1.22603	0.959926	0.749422	0.879806	0.479395	0.250492	0.43891
USP2	0.151481	0.0341842	0.918276	0.789494	0.957452	0.269464	0.209089	0.50966	0.337677	0.515771
ADA	0.566804	0.772771	1.09505	1.26839	0.973535	0.448951	0.949745	0.71663	0.395251	0.899459
CD11c	0.036929	0.152698	2.11404	1.9172	0.928393	0.0798665	0.119952	0.0729746	0.0380625	0.60402
FYB1	0.188476	0.734017	0.977386	1.43794	1.05094	0.0743752	0.580903	0.888652	0.121906	0.64714
IL1B	0.09308	0.196685	1.16797	1.13053	0.711337	0.156825	0.12047	0.473457	0.571627	0.0589182
NT5E	0.687707	0.250372	0.91764	0.745872	1.30804	0.728294	0.073744	0.44382	0.356122	0.195977
PD-1	0.0312141	0.199102	0.893785	0.965133	0.98001	0.302951	0.415024	0.633855	0.907885	0.633378
PD-L1	0.0726831	0.305474	0.954092	0.52268	0.771653	0.105096	0.156653	0.730198	0.0672416	0.377156
TNFAIP8	0.540587	0.844842	1.54864	1.07624	1.03392	0.189261	0.551277	0.179766	0.36981	0.619026
AFAP1	0.304778	0.568741	1.2466	1.32869	1.19765	0.155657	0.107314	0.208276	0.149689	0.0866396
AGAP11	3.08434	1.09978	1.18427	1.16797	0.939881	0.0884955	0.300725	0.692588	0.641839	0.426224
CD53	0.0786374	1.28779	0.922103	1.26663	0.971677	0.025122	0.780665	0.68193	0.289551	0.796417
CRMP1	0.514716	4.96136	1.26663	0.634635	0.435275	0.304184	0.296176	0.638833	0.0291338	0.0115049
MUC16	3.44198	0.691225	2.36199	3.11666	1.16073	0.470653	0.921419	0.0979898	0.0309842	0.530376
PCDHB9	0.720278	0.381314	0.908778	0.827023	1.4738	0.672436	0.0552285	0.606783	0.270033	0.0985977
PSD2	1.5128	0.894452	0.682074	0.77164	0.663543	0.670115	0.845928	0.460416	0.0690439	0.425607
PTPN12	0.84422	0.697672	1.85061	0.938351	1.06725	0.771869	0.735301	0.254626	0.721606	0.0963967
SHANK3	0.473189	0.542238	1.11265	1.04283	0.969599	0.272927	0.0857657	0.581079	0.730444	0.897387
SLC15A3	0.49588	0.856209	0.664804	1.35849	1.30102	0.285195	0.639205	0.631328	0.0988674	0.482642
TF	0.0621861	0.101493	1.04834	1.10957	1.03729	0.119382	0.0275889	0.748304	0.665191	0.767491
THBS2	0.321508	0.36432	2.17347	2	1.14914	0.085384	0.0329845	0.186787	0.01101	0.0543169
CDK6	0.330257	0.39148	0.905006	0.787308	1.37319	0.0858638	0.0391985	0.608322	0.358486	0.102084
DNMT3L	1.00145	0.436144	1.21251	1.09202	1.07422	0.79379	0.234924	0.327119	0.676899	0.244476
EGR2	0.109348	0.300354	1.15829	0.900626	1.18002	0.0192336	0.0332309	0.38708	0.478068	0.361513
KCTD1	0.334147	0.573988	1.09278	1.12194	1.13578	0.0498842	0.128789	0.587481	0.454579	0.469562
KCTD14	1.74529	1.93376	0.460094	0.768438	0.997015	0.572831	0.447266	0.298119	0.590216	0.943404
MYC	0.439846	0.52721	0.823591	0.898132	1.20224	0.253629	0.161175	0.230148	0.650028	0.0436431
POU2F2	0.277121	0.601608	1.05336	0.506628	1.0023	0.0103894	0.105865	0.83702	0.0861676	0.978036
RFX7	0.477739	0.48967	1.01066	1.04979	1.00347	0.176612	0.211799	0.970421	0.707832	0.938538
TFEB	1.65674	0.787353	1.23713	0.690159	1.13214	0.448061	0.540637	0.778906	0.184211	0.327785
ZBTB12	0.977586	0.0362905	0.97468	1.0279	0.941365	0.861677	0.351088	0.838011	0.918904	0.439052
ZNF493	2.57923	2.69745	1.27015	1.3435	0.945008	0.0640198	0.05825	0.277505	0.0872024	0.318584

## Sheet: Figure 2C
N = 18	N = 21			N = 18	N = 21
NAC_NR	NAC_R			NAC_NR	NAC_R
9.55148e-05	1.8364			0.954707	0.282756
0.000286959	0.0226571			1.19998	0.916305
0.200618	0.0683954			1.68936	0.371206
0.0467569	1.03978			0.437909	0.723359
0.000109937	1.84345			1.96837	0.247957
0.000136462	2.54347			0.0136451	0.239373
0.000137736	2.98599			0.0137763	0.865197
0.250863	4.503e-05			1.20602	0.215046
0.000132441	0.331452			0.0132498	0.107172
0.000344585	1.01195			2.59806	0.134716
0.000100952	0.00177879			2.76274	0.648602
0.435131	0.0235407			0.966755	0.602108
0.543604	0.0136998			2.51967	0.91691
0.0113749	2.63078			1.57375	0.950206
0.503733	1.51556			2.61	1.32951
0.399203	1.88775			0.0621068	0.839116
0.539183	2.09388			0.524157	0.356044
0.484037	1.21488			0.206196	0.747913
	0.579187				1.04769
	0.847185				1.06251
	1.77915				1.24768
Table Analyzed	EGR2_SCL			Table Analyzed	ZNF493_SCL
Column B	NAC_R			Column B	NAC_R
vs.	vs.			vs.	vs.
Column A	NAC_NR			Column A	NAC_NR
Unpaired t test				Unpaired t test
P value	0.0002			P value	0.0308
P value summary	***			P value summary	*
Significantly different (P < 0.05)?	Yes			Significantly different (P < 0.05)?	Yes
One- or two-tailed P value?	Two-tailed			One- or two-tailed P value?	Two-tailed
t, df	t=4.084 df=37			t, df	t=2.245 df=37
How big is the difference?				How big is the difference?
Mean ± SEM of column A	0.1898 ± 0.05363, n=18			Mean ± SEM of column A	1.184 ± 0.234, n=18
Mean ± SEM of column B	1.156 ± 0.2137, n=21			Mean ± SEM of column B	0.6596 ± 0.08246, n=21
Difference between means	0.966 ± 0.2365			Difference between means	-0.5249 ± 0.2338
95% confidence interval	0.4867 to 1.445			95% confidence interval	-0.9986 to -0.05113
R squared (eta squared)	0.3107			R squared (eta squared)	0.1199
F test to compare variances				F test to compare variances
F, DFn, Dfd	18.53, 20, 17			F, DFn, Dfd	6.9, 17, 20
P value	<0.0001			P value	<0.0001
P value summary	****			P value summary	****
Significantly different (P < 0.05)?	Yes			Significantly different (P < 0.05)?	Yes

## Sheet: Figure 2D
	Fold change			-Log2 (SEM)
Gene	LumP	LumU	Ba/Sq	LumP	LumU	Ba/Sq
AOX1	0.293035	0.44222	1.67927	0.660416	0.660416	0.660416
CADM4	4.77462	6.80782	5.33233	0.657083	0.657083	0.657083
CARD16	2.41513	2.77729	3.75013	0.371051	0.371051	0.371051
COX17	7.16129	8.24909	7.10579	0.27218	0.27218	0.27218
DPH2	5.86661	6.53014	5.06218	0.297881	0.297881	0.297881
GADD45B	4.20485	6.10094	6.66223	1.16497	1.16497	1.16497
GPX2	9.17927	5.92858	5.79688	2.86338	2.86338	2.86338
GPX4	9.88429	10.5897	10.3491	1.56796	1.56796	1.56796
HCFC1R1	7.79808	8.42605	7.65482	0.172605	0.172605	0.172605
HSPB7	0.0767861	0.535963	1.17188	1.07539	1.07539	1.07539
KEAP1	8.00796	8.05887	7.88837	0.00965064	0.00965064	0.00965064
MAD2L1	5.50556	5.83954	5.54377	0.0313487	0.0313487	0.0313487
MTCH1	9.41862	9.98431	9.31707	0.185696	0.185696	0.185696
NRF2	9.5123	8.03338	8.34976	0.825593	0.825593	0.825593
NOTUM	1.22118	1.54724	2.28564	0.227692	0.227692	0.227692
PPIL2	7.34114	4.82564	5.54606	1.06681	1.06681	1.06681
RFC3	5.03518	6.96375	5.30746	0.937553	0.937553	0.937553
SIRT6	5.99556	7.54574	6.05755	0.590118	0.590118	0.590118
USP2	0.567334	1.81076	2.43991	0.941439	0.941439	0.941439
ADA	3.95343	4.67345	3.72271	0.162445	0.162445	0.162445
CD11c	2.71709	2.99682	3.68206	0.162922	0.162922	0.162922
FYB1	4.51597	3.84356	5.13088	0.222402	0.222402	0.222402
IL1B	2.33685	0.928547	4.00629	1.46406	1.46406	1.46406
NT5E	1.63968	2.38671	4.27815	1.3066	1.3066	1.3066
PD-1	1.20522	0.148839	2.34836	1.08438	1.08438	1.08438
PD-L1	1.85639	1.19424	4.12926	1.6783	1.6783	1.6783
TNFAIP8	6.53579	5.96073	5.90878	0.0993909	0.0993909	0.0993909
AFAP1	4.14158	5.4368	4.94583	0.273804	0.273804	0.273804
AGAP11	6.87941	6.76783	3.63749	2.6515	2.6515	2.6515
CD53	1.59941	2.41203	3.74586	0.901295	0.901295	0.901295
CRMP1	0.963575	0.00306318	1.53824	0.686075	0.686075	0.686075
MUC16	1.98163	3.30135	6.778	3.15843	3.15843	3.15843
PCDHB9	3.29449	3.30633	2.91673	0.0400321	0.0400321	0.0400321
PSD2	1.68662	0.513749	0.693324	0.565402	0.565402	0.565402
PTPN12	6.0186	6.07902	7.33898	0.292952	0.292952	0.292952
SHANK3	4.24332	6.40902	3.83879	1.15668	1.15668	1.15668
SLC15A3	6.81831	7.48633	8.47988	0.561824	0.561824	0.561824
TF	3.88811	4.42702	6.72484	1.11625	1.11625	1.11625
THBS2	7.04041	5.96641	7.63323	0.35393	0.35393	0.35393
CDK6	7.17148	6.31345	8.55092	1.03395	1.03395	1.03395
DNMT3L	0.190089	0.0910226	0.776578	0.653294	0.653294	0.653294
EGR2	2.33319	1.28984	2.23795	0.272738	0.272738	0.272738
KCTD1	6.21956	5.09474	7.35669	0.741266	0.741266	0.741266
KCTD14	1.12588	2.29625	2.38137	0.622316	0.622316	0.622316
MYC	5.22375	4.82949	6.89687	0.663145	0.663145	0.663145
POU2F2	5.32055	4.65113	4.8469	0.107154	0.107154	0.107154
RFX7	5.70935	5.34793	5.68032	0.0219393	0.0219393	0.0219393
TFEB	3.44593	3.64626	3.98043	0.0566986	0.0566986	0.0566986
ZBTB12	0.0810398	0.409075	1.06121	0.580918	0.580918	0.580918
ZNF493	6.4416	4.83441	3.74526	1.82588	1.82588	1.82588

## Sheet: Figure 2E
EGR2 (tumor grade)				EGR2 (pT)				EGR2 (overall survival)					ZNF493 (tumor grade)				ZNF493 (pT)				ZNF493 (overall survival)
N = 21	N = 402			N = 37	N = 389			N = 425					N = 21	N = 402			N = 37	N = 389			N = 425
Low	High			Tis/Ta/T1	T2-T4			Days elapsed	EGR2 Low	EGR2 High			Low	High			Tis/Ta/T1	T2-T4			Days elapsed	ZNF493 Low	ZNF493 High
4.852	5.151			5.151	4.45			1455	0				8.148	8.866			8.866	4.278			168	1
6.506	4.342			4.342	4.066			385	1				6.01	8.422			8.422	9.575			2380	0
4.741	9.05			7.153	7.783			168	1				7.47	6.183			6.49	6.383			690	1
3.775	4.534			4.915	5.777			649	0				6.518	7.152			8.72	8.064			437	1
5.383	7.639			6.353	4.973			1350	0				8.245	8.543			7.654	7.852			1761	0
4.592	8.215			5.228	7.639			2312	0				6.524	5.03			9.036	8.543			384	0
4.371	7.183			7.986	6.919			690	1				6.769	6.895			5.74	5.987			368	0
3.452	5.755			6.172	6.188			2641	1				4.969	7.616			5.984	7.423			385	1
2.652	3.395			5.843	8.215			904	1				8.016	8.011			8.092	5.03			398	0
5.303	6.961			7.972	5.303			921	0				6.998	7.42			5.818	6.998			365	0
6.496	4.066			7.088	9.05			2044	0				7.85	9.575			4.201	6.183			369	0
6.636	4.45			3.785	6.961			466	0				7.839	4.278			8.099	7.42			1582	0
3.18	4.763			5.721	7.539			373	0				7.784	9.107			6.154	8.205			345	0
3.453	3.407			5.712	4.374			333	0				5.855	8.638			9.124	8.915			1949	0
4.069	5.528			5.144	3.407			384	0				8.49	8.587			8.304	8.638			37	0
8.004	7.539			6.86	4.852			368	0				7.936	8.205			7.203	8.148			76	1
5.798	4.374			7.266	5.383			385	1				8.601	8.915			5.712	8.245			474	1
3.535	9.191			7.042	4.741			370	0				7.352	7.078			6.827	7.47			92	1
4.218	7.546			4.409	6.506			368	0				6.701	7.148			6.955	6.01			997	0
3.885	7.783			3.185	4.592			398	0				9.694	6.383			8.953	6.524			81	1
5.148	6.188			8.117	3.775			365	0				9.512	7.423			10.25	6.518			5041	0
	6.919			6.762	6.636			399	0					5.987			7.72	7.839			712	1
	6.343			5.148	6.496			0	0					7.945			9.512	7.85			35	0
	3.398			4.211	4.371			369	0					5.962			9.821	6.769			259	1
	4.973			6.744	3.452			13	0					7.852			7.709	4.969			510	1
	5.777			7.364	2.652			415	1					8.064			5.977	8.016			377	0
	3.16			5.751	3.18			2008	0					8.419			7.969	7.784			84	0
	7.153			4.784	3.453			379	0					6.49			7.095	5.855			99	1
	4.915			4.67	4.534			68	1					8.72			8.29	7.152			200	1
	6.353			11.55	7.183			361	0					7.654			8.287	6.895			636	0
	9.174			5.846	5.755			345	0					7.817			8.148	7.616			56	1
	7.186			5.624	4.763			345	0					6.87			8.669	9.107			466	0
	7.667			4.162	5.528			1219	0					5.194			8.155	8.587			232	1
	4.283			2.382	3.395			398	0					8.457			9.537	8.011			864	0
	9.589			5.551	6.343			37	0					7.079			8.304	7.945			95	0
	8.204			11.93	3.16			599	1					6.04			6.217	8.419			250	1
	5.72			3.403	3.398			997	0					4.907			9.023	5.962			154	1
	7.995				7.546			5041	0					6.781				7.148			251	1
	4.956				9.191			603	0					6.209				7.078			294	1
	8.742				5.72			262	1					8.075				4.907			62	1
	3.188				8.742			530	1					6.667				8.075			415	0
	7.18				7.186			259	1					6.297				6.87			480	0
	7.461				7.667			510	1					8.514				5.194			2177	0
	4.908				4.283			99	1					5.102				8.457			372	0
	6.586				8.204			56	1					8.161				6.04			1174	0
	7.118				3.188			95	0					6.229				6.667			840	0
	7.997				7.995			1454	0					5.119				6.781			1522	0
	9.753				9.589			1064	1					5.727				7.079			1952	0
	8.458				9.174			56	1					7.568				7.817			1621	0
	6.536				4.956			906	0					5.732				6.209			618	0
	4.483				9.785			941	1					7.4				6.854			1529	0
	6.041				7.418			154	1					5.537				7.57			1556	1
	5.25				8.259			1542	0					7.443				7.588			1094	0
	9.515				6.633			832	0					7.743				7.112			69	1
	6.748				4.245			467	1					6.14				7.228			272	1
	11.43				9.658			522	1					8.048				6.764			1830	0
	9.373				7.53			1029	0					7.387				5.494			455	0
	6.75				9.515			415	0					6.486				7.743			213	1
	4.245				4.483			110	0					7.228				7.4			1639	0
	7.768				6.041			2177	0					7.489				5.537			418	1
	7.728				7.768			372	0					7.178				7.489			82	0
	8.122				6.75			580	0					8.762				6.486			783	0
	7.351				7.351			1174	0					5.521				5.521			1048	0
	6.633				8.065			750	0					7.112				7.223			1792	0
	7.63				7.462			1522	0					8.002				9.245			328	1
	9.785				6.562			2024	0					6.854				6.026			406	1
	7.894				8.883			1952	0					8.969				6.811			2293	0
	6.562				6.536			641	0					6.026				5.732			799	0
	8.065				7.703			512	0					7.223				9.209			887	0
	7.525				7.18			618	0					5.926				6.297			64	0
	8.832				7.461			1529	0					6.215				8.514			1110	0
	7.53				7.118			17	0					5.494				6.229			128	1
	8.883				7.728			2020	0					6.811				7.178			142	1
	8.165				8.122			1094	0					7.894				8.762			640	0
	7.703				7.525			272	1					9.209				5.926			719	1
	9.724				9.724			1830	0					7.501				7.501			2625	0
	7.462				8.165			254	1					9.245				7.894			98	1
	6.496				7.997			213	1					7.502				5.119			859	1
	5.595				11.43			467	1					7.8				8.048			90	1
	9.658				6.748			3817	0					6.764				6.14			337	0
	7.418				9.87			2293	0					7.57				7.618			68	0
	8.259				8.832			799	0					7.588				6.215			173	1
	5.78				8.458			887	0					8.441				7.568			182	1
	3.675				6.586			581	0					8.094				8.161			344	1
	6.318				5.25			64	0					7.707				7.443			615	1
	6.138				5.595			1429	0					8.242				7.8			1604	0
	3.827				5.78			163	1					7.598				8.441			400	1
	8.453				3.675			1110	0					6.681				8.094			582	0
	5.619				4.908			128	1					7.859				5.102			1004	1
	9.892				9.753			142	1					6.247				5.727			4343	0
	9.984				7.63			640	0					7.745				8.002			1670	1
	9.345				7.894			2625	0					7.743				8.969			562	0
	4.791				6.496			617	1					8.054				7.502			789	0
	4.763				6.318			486	1					5.761				7.707			344	1
	8.244				9.373			182	1					6.255				7.387			700	0
	9.606				5.619			615	1					6.184				7.859			89	0
	6.24				8.453			1604	0					7.915				6.681			593	1
	5.601				6.138			582	0					6.303				8.242			897	0
	4.576				3.827			1806	0					8.012				7.598			413	1
	6.621				9.892			1004	1					5.515				6.247			211	1
	5.913				6.621			789	0					5.575				5.515			154	1
	7.21				7.645			700	0					5.632				6.999			154	1
	7.645				9.345			1947	0					6.999				7.743			773	0
	6.414				4.791			897	0					5.517				8.054			274	1
	8.516				7.21			211	1					6.019				5.632			253	1
	7.362				5.913			773	0					8.36				5.575			272	1
	4.895				6.414			274	1					6.583				5.517			303	1
	4.263				2.783			253	1					7.591				8.225			384	0
	4.418				6.326			579	1					6.361				6.415			1005	1
	2.783				4.069			1005	1					8.225				8.49			2828	1
	6.105				4.418			278	1					7.599				6.361			2423	0
	1.82				4.895			778	1					9.033				6.583			191	1
	7.629				8.004			1869	1					6.93				7.936			278	1
	5.071				9.984			691	0					5.605				7.745			778	1
	7.939				8.244			232	1					6.968				6.255			588	0
	6.771				4.763			646	0					3.176				5.761			685	1
	7.869				6.24			1370	0					7.148				7.915			1370	0
	5.356				5.601			851	0					6.862				6.303			851	0
	9.787				4.576			364	0					6.059				8.012			364	0
	8.749				6.105			739	1					6.899				7.599			189	0
	8.813				8.516			189	0					6.867				6.019			272	1
	7.424				7.362			544	1					7.396				8.36			495	1
	4.672				1.82			1326	0					6.549				9.033			1326	0
	7.813				9.606			508	0					5.65				6.184			508	0
	5.095				4.263			674	1					5.309				7.591			484	0
	5.641				6.722			820	0					5.621				5.979			481	0
	5.579				7.879			484	0					6.839				6.03			254	1
	8.595				5.614			642	0					8.137				5.627			706	1
	6.55				8.122			3314	0					7.501				4.983			59	0
	6.257				8.387			1270	1					5.207				5.986			415	0
	7.218				4.183			1181	0					8.191				7.747			372	0
	7.879				8.077			1971	1					6.03				7.372			2656	0
	5.614				9.724			59	0					5.627				6.53			547	1
	8.003				6.888			651	1					6.71				6.995			273	1
	6.588				5.867			415	0					7.134				5.8			572	0
	5.98				6.744			2330	0					6.537				6.283			386	1
	4.183				8.177			158	0					7.747				7.022			370	1
	7.063				5.563			2656	0					6.32				8.183			795	1
	9.415				6.771			460	0					6.437				3.176			795	1
	8.561				8.003			273	1					6.944				6.71			356	1
	5.242				6.55			795	1					2.052				7.501			276	0
	8.922				6.257			2868	0					5.851				5.207			356	1
	7.821				8.933			2964	0					7.488				5.947			122	1
	7.535				9.415			67	0					6.527				6.437			330	0
	8.949				7.623			55	0					6.231				5.492			2868	0
	6.662				9.255			507	0					6.091				5.087			2964	0
	8.077				8.949			251	0					7.372				6.231			67	0
	8.352				6.662			503	0					6.493				6.091			899	0
	4.332				8.561			364	1					5.996				6.944			55	0
	9.563				6.679			812	0					8.125				7.762			507	0
	7.244				9.207			1348	1					7.12				7.034			251	0
	6.535				8.253			216	1					4.887				7.902			1649	0
	5.609				3.481			376	0					7.059				4.932			93	1
	6.888				6.964			200	1					6.995				9.054			408	1
	9.202				6.209			423	0					5.249				8.706			2020	1
	8.387				5.469			2109	0					5.986				6.431			1348	1
	6.744				4.799			510	1					6.283				6.291			216	1
	8.122				7.244			416	0					4.983				7.12			423	0
	8.253				9.344			15	0					7.902				7.786			1036	1
	6.679				6.599			455	1					7.762				3.796			2027	0
	6.599				7.285			2886	0					3.796				5.661			168	1
	9.344				4.023			3183	1					7.786				8.339			758	0
	7.928				5.641			495	0					6.712				5.621			835	1
	9.177				8.595			428	0					5.835				8.137			2109	0
	8.177				6.535			410	0					7.022				4.887			565	1
	8.933				9.177			623	1					5.947				5.835			15	0
	8.63				7.936			311	1					6.407				6.707			1108	0
	4.799				7.928			332	1					6.291				6.712			433	0
	7.623				8.922			1163	1					5.492				5.851			492	1
	9.724				7.535			237	1					6.53				6.527			455	1
	7.12				6.99			28	0					5.495				7.131			492	1
	8.082				8.666			798	0					8.213				5.814			455	1
	8.666				7.869			383	0					5.814				7.148			522	0
	9.207				7.629			370	1					7.034				6.93			1804	1
	6.603				6.43			321	1					5.177				6.94			428	0
	7.936				6.767			633	0					6.707				6.048			393	1
	7.285				7.448			428	0					5.661				5.172			393	1
	6.234				4.672			648	0					6.086				6.549			623	1
	7.541				7.218			2009	0					8.11				8.191			311	1
	9.255				9.563			475	0					5.087				8.125			590	1
	6.767				5.356			1090	0					6.048				6.862			974	1
	6.43				8.63			491	0					6.94				6.407			540	0
	8.551				5.095			578	0					3.736				5.309			131	1
	6.722				4.332			340	1					5.979				5.996			1163	1
	5.867				7.813			425	0					5.8				5.65			237	1
	6.99				6.588			2139	0					7.131				7.134			798	0
	6.209				6.603			547	1					8.706				5.177			370	1
	5.469				9.202			413	1					6.431				5.249			321	1
	4.023				7.821			1538	0					8.339				7.488			633	0
	7.448				8.352			893	0					5.172				6.493			1708	0
	7.384				7.384			324	1					7.866				7.866			428	0
	3.481				7.12			20	1					4.932				5.495			539	1
	6.964				6.234			612	1					9.054				6.086			223	1
	5.563				8.551			261	1					8.183				3.736			382	0
	10.48				5.609			1115	0					6.716				7.059			2009	0
	7.607				7.063			474	0					6.896				6.32			205	1
	6.464				7.424			258	1					7.426				7.396			248	1
	6.047				8.749			536	1					5.676				6.899			491	0
	8.157				5.98			106	1					6.268				6.537			340	1
	7.861				8.082			2703	0					7.179				8.213			536	0
	7.258				7.541			294	1					6.727				8.11			1420	1
	2.947				5.242			163	0					7.797				2.052			547	1
	8.744				7.939			524	0					7.492				6.968			413	1
	8.762				5.071			1884	0					6.409				5.605			413	1
	6.409				8.813			696	1					4.447				6.867			590	0
	7.792				9.787			873	0					6.227				6.059			20	1
	5.342				5.579			819	1					7.021				6.839			638	0
	8.97				6.584			467	0					6.143				5.412			220	1
	8.069				3.424			485	0					7.956				8.104			261	1
	5.737				3.824			457	0					6.907				4.962			1127	0
	2.485				6.138			366	0					9.139				7.568			573	0
	8.294				6.409			578	0					5.769				4.447			1460	0
	7.509				7.919			536	0					8.089				6.9			88	1
	8.655				9.311			2380		0				5.421				7.174			1455		0
	6.584				4.678			1003		0				5.412				6.817			385		1
	9.132				7.656			437		1				6.604				6.959			649		0
	7.236				8.231			1761		0				7.053				7.289			1350		0
	8.697				8.157			1714		0				6.81				6.268			2312		0
	5.548				7.607			949		1				3.963				6.896			1003		0
	7.594				6.464			1582		0				5.812				7.426			2641		1
	5.957				8.744			460		1				7.492				7.492			904		1
	6.885				8.762			460		1				7.255				6.409			1714		0
	7.445				9.132			1949		0				6.976				6.604			949		1
	8.826				7.509			391		1				6.064				8.089			921		0
	7.422				8.826			76		1				4.996				6.064			2044		0
	8.806				7.293			474		1				7.307				7.981			466		0
	3.824				8.294			92		1				4.962				5.769			373		0
	9.311				8.806			81		1				7.174				7.307			333		0
	6.138				7.236			81		1				7.568				7.053			370		0
	7.293				7.422			1008		1				7.981				4.996			368		0
	11.97				7.594			712		1				6.987				5.812			399		0
	5.831				5.831			388		1				7.89				7.89			0		0
	4.39				7.682			246		1				7.775				7.855			13		0
	5.606				5.957			35		0				7.516				7.492			415		1
	7.656				5.627			105		0				6.959				6.582			2008		0
	7.593				5.597			187		0				7.441				2.049			379		0
	8.231				2.629			377		0				7.289				5.78			68		1
	3.424				6.885			3364		0				8.104				7.255			361		0
	4.678				6.91			84		0				6.817				6.7			345		0
	5.597				4.39			46		0				2.049				7.775			460		1
	5.392				8.97			200		1				6.519				6.143			460		1
	7.682				8.655			636		0				7.855				5.421			1219		0
	7.919				3.382			577		1				6.9				3.621			398		0
	6.95				8.069			466		0				8.172				7.956			391		1
	4.565				1.004			324		1				7.4				6.623			599		1
	6.91				5.606			945		0				6.7				7.516			81		1
	1.004				8.697			232		1				6.623				6.81			1008		1
	5.627				11.97			602		1				6.582				6.987			388		1
	6.532				6.95			64		0				5.333				8.172			246		1
	5.437				10.48			64		0				7.247				6.716			603		0
	3.382				7.861			864		0				3.621				7.179			262		1
	2.629				5.342			95		0				5.78				7.021			530		1
	5.456				5.392			495		0				7.728				6.519			105		0
	8.291				4.565			1186		0				7.288				7.4			187		0
	5.792				5.798			250		1				5.708				8.601			3364		0
	9.727				6.047			251		1				6.504				5.676			46		0
	6.468				7.258			1718		1				7.598				6.727			577		1
	7.758				2.947			508		1				6.476				7.797			324		1
	10.84				5.737			129		0				6.219				6.907			945		0
	8.365				2.485			294		1				6.532				9.139			602		1
	6.106				7.593			62		1				5.374				7.441			64		0
	10.49				5.437			832		0				6.215				7.247			64		0
	11.43				7.445			480		0				7.953				6.976			95		0
	5.938				5.548			293		0				5.371				3.963			495		0
	8.469				7.792			20		0				5.842				6.227			1186		0
	7.22				6.532			19		1				6.145				5.333			1454		0
	8.047				5.456			840		0				5.786				7.728			1064		1
	7.149				6.468			1621		0				6.257				7.598			56		1
	6.507				8.251			2049		0				6.068				6.146			906		0
	9.522				4.871			1556		1				6.125				6.597			941		1
	7.02				9.24			69		1				7.595				6.949			1718		1
	7.526				8.26			455		0				6.249				7.492			508		1
	6.488				7.758			1639		0				8.633				6.476			1542		0
	6.565				6.628			418		1				7.019				6.705			832		0
	8.2				8.2			82		0				6.69				8.868			129		0
	7.998				10.84			783		0				6.819				6.219			467		1
	7.504				6.507			1048		0				2.888				6.068			522		1
	4.753				8.067			1792		0				7.636				5.584			1029		0
	6.54				6.647			328		1				5.509				6.492			832		0
	8.067				8.291			406		1				5.584				7.288			110		0
	8.237				9.727			823		1				6.763				6.504			293		0
	7.007				8.365			2790		0				7.498				6.532			580		0
	10.4				7.998			575		1				7.805				6.819			750		0
	7.962				8.2			3011		0				6.841				6.69			20		0
	6.628				7.504			454		1				6.705				2.888			19		1
	5.117				8.671			206		1				7.912				5.902			2024		0
	7.298				7.007			864		1				6.464				7.498			641		0
	8.671				3.577			719		1				5.902				5.506			512		0
	8.26				8.24			1912		0				7.492				5.852			2049		0
	6.647				5.293			98		1				6.492				6.287			17		0
	6.087				5.551			859		1				8.574				4.885			2020		0
	7.727				6.846			90		1				3.935				5.496			254		1
	3.577				7.803			337		0				5.506				7.703			467		1
	5.168				7.766			68		0				7.802				7.162			3817		0
	8.624				3.876			362		1				6.445				8.149			823		1
	8.24				8.179			144		1				5.852				7.001			2790		0
	9.24				7.528			434		1				6.949				7.074			581		0
	8.484				7.962			469		0				6.057				6.841			575		1
	8.2				8.249			173		1				8.868				7.299			3011		0
	8.406				5.659			344		1				6.514				7.614			454		1
	8.251				7.298			680		1				6.146				6.464			206		1
	8.249				7.727			400		1				7.299				3.935			1429		0
	7.634				5.168			4343		0				6.854				7.802			163		1
	8.13				8.406			5050		0				6.953				6.514			864		1
	5.293				7.605			1670		1				6.287				7.577			1912		0
	9.089				10.51			3981		0				5.762				7.778			617		1
	7.528				5.76			562		0				7.074				8.321			362		1
	7.123				6.241			565		1				6.841				6.623			144		1
	6.241				5.625			344		1				6.623				6.799			434		1
	7.48				3.389			89		0				6.067				8.246			469		0
	6.581				7.634			593		1				8.323				6.854			486		1
	6.71				9.089			593		1				8.616				5.762			680		1
	4.044				7.526			57		1				5.134				6.249			1806		0
	4.871				6.565			413		1				6.597				7.019			5050		0
	7.803				8.237			3420		0				7.703				6.763			3981		0
	5.188				7.837			453		1				7.526				6.461			565		1
	7.766				7.123			154		1				7.162				6.841			1947		0
	7.837				8.484			154		1				6.461				6.057			593		1
	8.179				4.044			272		1				7.001				5.134			57		1
	5.551				6.488			303		1				4.885				8.633			3420		0
	5.76				6.71			224		0				8.321				8.616			453		1
	5.625				8.469			384		0				6.799				5.842			579		1
	6.318				7.48			2828		1				6.412				6.067			224		0
	7.366				7.203			1561		0				4.671				7.747			1561		0
	7.605				8.624			2423		0				7.577				6.445			539		0
	5.659				6.087			539		0				7.614				8.574			3432		0
	10.51				5.792			191		1				7.778				5.708			842		0
	6.846				8.047			3432		0				5.496				5.786			842		0
	7.203				7.149			842		0				7.747				6.257			610		0
	3.389				6.106			842		0				8.246				5.374			1845		0
	3.876				10.49			610		0				8.149				6.215			813		0
	6.562				7.22			1845		0				6.064				6.145			1869		1
	5.3				9.522			813		0				7.301				6.125			691		0
	8.592				7.02			588		0				5.947				7.595			232		1
	8.604				11.43			685		1				6.284				7.953			646		0
	9.59				4.753			646		0				5.987				7.636			646		0
	5.291				10.4			272		1				8.717				7.805			739		1
	6.29				5.117			495		1				5.27				7.912			544		1
	4.564				7.366			731		0				7.962				4.671			731		0
	7.464				8.13			481		0				5.243				6.953			674		1
	8.191				6.318			254		1				6.544				6.412			820		0
	6.075				6.581			254		1				5.699				8.323			254		1
	9.724				5.188			706		1				7.237				7.526			642		0
	9.385				5.938			546		0				6.745				5.371			3314		0
	8.718				6.54			65		1				7.349				5.509			1270		1
	6.273				8.604			651		1				5.322				6.284			1181		0
	8.842				9.59			372		0				7.669				5.987			546		0
	8.219				9.102			547		1				6.697				4.767			1971		1
	8.521				9.724			1077		1				5.643				7.237			65		1
	5.958				8.592			359		0				6.824				5.947			651		1
	8.001				5.267			572		0				6.161				2.635			651		1
	7.271				6.075			386		1				7.293				5.699			2330		0
	6.439				4.517			370		1				6.756				7.307			158		0
	6.549				6.549			795		1				7.107				7.107			460		0
	7.032				5.958			356		1				8.269				6.824			1077		1
	7.976				3.535			276		0				7.44				7.352			359		0
	7.22				4.218			356		1				5.21				6.701			699		0
	9.102				3.885			122		1				4.767				9.694			761		0
	5.096				6.562			330		0				5.096				6.064			542		0
	4.517				6.29			699		0				7.307				5.27			1072		0
	10.47				8.842			899		0				6.299				7.669			503		0
	6.934				5.096			761		0				6.088				5.096			364		1
	7.496				8.521			542		0				8.486				5.643			1423		1
	3.94				6.934			1072		0				7.756				6.088			117		0
	3.353				8.191			1649		0				8.564				6.544			812		0
	6.953				7.271			93		1				7.944				7.293			149		1
	5.267				7.22			408		1				2.635				5.21			550		1
	6.422				8.001			1423		1				6.649				6.161			812		0
	9.041				6.422			2020		1				3.021				6.649			376		0
	2.167				3.94			117		0				7.487				7.756			200		1
	7.872				9.041			812		0				7.187				3.021			423		0
	4.457				10.47			149		1				6.287				6.299			510		1
	7.986				7.872			550		1				5.74				7.187			416		0
	4.211				3.353			423		0				9.821				8.564			544		1
	6.744				6.273			1036		1				7.709				5.322			522		0
	7.364				2.167			2027		0				5.977				7.487			2886		0
	7.972				4.564			168		1				5.818				7.962			1367		1
	5.751				9.385			758		0				7.969				6.745			3183		1
	3.785				7.496			835		1				8.099				8.486			495		0
	7.088				8.219			565		1				4.201				6.697			630		1
	4.67				7.032			1108		0				8.29				8.269			2954		1
	4.784				6.953			433		0				7.095				7.944			410		0
	3.403				4.457			492		1				9.023				6.287			332		1
	7.266				6.439			492		1				5.712				6.756			540		0
	4.162				5.3			455		1				8.155				7.301			28		0
	5.144				7.464			522		0				8.304				5.243			383		0
	2.382				5.291			544		1				9.537				8.717			4967		0
	5.721				7.976			522		0				6.154				7.44			648		0
	11.93				8.718			1367		1				6.217				7.349			394		0
	3.185							1804		1				8.953							475		0
	6.172							630		1				5.984							389		0
	5.846							393		1				8.148							1090		0
	5.624							2954		1				8.669							578		0
	7.042							393		1				6.827							425		0
	4.409							590		1				6.955							2139		0
	6.86							974		1				7.203							665		1
	6.762							540		0				7.72							146		1
	5.228							540		0				9.036							560		0
	5.712							131		1				9.124							1538		0
	11.55							4967		0				8.287							893		0
	5.843							1708		0				8.092							734		1
	8.117							539		1				10.25							477		0
								394		0											324		1
								223		1											612		1
								382		0											1115		0
								205		1											474		0
								248		1											258		1
								389		0											536		1
								536		0											106		1
								665		1											2703		0
								1420		1											665		0
								146		1											294		1
								560		0											163		0
								413		1											524		0
								734		1											1884		0
								477		0											696		1
								590		0											873		0
								638		0											819		1
								220		1											572		0
								1127		0											467		0
								573		0											485		0
								665		0											457		0
								1460		0											366		0
								572		0											578		0
								88		1											536		0
Table Analyzed	Data 1			Table Analyzed	Data 1			Comparison of Survival Curves					Table Analyzed	Data 1			Table Analyzed	Data 1			Comparison of Survival Curves
Column B	High			Column B	T2-T4			Log-rank (Mantel-Cox) test					Column B	High			Column B	T2-T4			Log-rank (Mantel-Cox) test
vs.	vs.			vs.	vs.			Chi square	8.881				vs.	vs.			vs.	vs.			Chi square	9.636
Column A	Low			Column A	Tis/Ta/T1			df	1				Column A	Low			Column A	Tis/Ta/T1			df	1
								P value	0.0029												P value	0.0019
Mann Whitney test				Mann Whitney test				P value summary	**				Mann Whitney test				Mann Whitney test				P value summary	**
P value	<0.0001			P value	0.0008			Are the survival curves sig different?	Yes				P value	0.0229			P value	<0.0001			Are the survival curves sig different?	Yes
Exact or approximate P value?	Approximate			Exact or approximate P value?	Approximate								Exact or approximate P value?	Approximate			Exact or approximate P value?	Approximate
P value summary	****			P value summary	***			Gehan-Breslow-Wilcoxon test					P value summary	*			P value summary	****			Gehan-Breslow-Wilcoxon test
Significantly different (P < 0.05)?	Yes			Significantly different (P < 0.05)?	Yes			Chi square	7.48				Significantly different (P < 0.05)?	Yes			Significantly different (P < 0.05)?	Yes			Chi square	14.07
One- or two-tailed P value?	Two-tailed			One- or two-tailed P value?	Two-tailed			df	1				One- or two-tailed P value?	Two-tailed			One- or two-tailed P value?	Two-tailed			df	1
Sum of ranks in column A,B	1725 , 87952			Sum of ranks in column A,B	5507 , 85444			P value	0.0062				Sum of ranks in column A,B	5696 , 83981			Sum of ranks in column A,B	10922 , 80030			P value	0.0002
Mann-Whitney U	1494			Mann-Whitney U	4804			P value summary	**				Mann-Whitney U	2978			Mann-Whitney U	4175			P value summary	***
								Are the survival curves sig different?	Yes												Are the survival curves sig different?	Yes
Difference between medians				Difference between medians									Difference between medians				Difference between medians
Median of column A	4.592, n=21			Median of column A	5.721, n=37			Median survival					Median of column A	7.784, n=21			Median of column A	8.099, n=37			Median survival
Median of column B	7.103, n=402			Median of column B	7.118, n=389			EGR2 Low	1869				Median of column B	6.869, n=402			Median of column B	6.841, n=389			ZNF493 Low	778
Difference: Actual	2.511			Difference: Actual	1.397			EGR2 High	719				Difference: Actual	-0.9155			Difference: Actual	-1.258			ZNF493 High	1367
Difference: Hodges-Lehmann	2.265			Difference: Hodges-Lehmann	1.108			Ratio (and its reciprocal)	2.599	0.3847			Difference: Hodges-Lehmann	-0.631			Difference: Hodges-Lehmann	-1.009			Ratio (and its reciprocal)	0.5691	1.757
95.00% CI of difference	1.494 to 3.001			95.00% CI of difference	0.482 to 1.738			95% CI of ratio	1.944 to 3.476	0.2877 to 0.5145			95.00% CI of difference	-1.173 to -0.084			95.00% CI of difference	-1.455 to -0.559			95% CI of ratio	0.4264 to 0.7596	1.317 to 2.345
Exact or approximate CI?	Approximate			Exact or approximate CI?	Approximate								Exact or approximate CI?	Approximate			Exact or approximate CI?	Approximate
								Hazard Ratio (Mantel-Haenszel)	A/B	B/A											Hazard Ratio (Mantel-Haenszel)	A/B	B/A
	Low	High			Tis/Ta/T1	T2-T4		Ratio (and its reciprocal)	0.6467	1.546				Low	High			Tis/Ta/T1	T2-T4		Ratio (and its reciprocal)	1.578	0.6336
Number of values	21	402		Number of values	37	389		95% CI of ratio	0.4856 to 0.8614	1.161 to 2.059			Number of values	21	402		Number of values	37	389		95% CI of ratio	1.183 to 2.105	0.475 to 0.8452
Minimum	2.652	1.004		Minimum	2.382	1.004		Hazard Ratio (logrank)	A/B	B/A			Minimum	4.969	2.049		Minimum	4.201	2.049		Hazard Ratio (logrank)	A/B	B/A
25% Percentile	3.655	5.627		25% Percentile	4.727	5.612		Ratio (and its reciprocal)	0.6456	1.549			25% Percentile	6.613	6.055		25% Percentile	6.659	6.053		Ratio (and its reciprocal)	1.571	0.6367
Median	4.592	7.103		Median	5.721	7.118		95% CI of ratio	0.485 to 0.8594	1.164 to 2.062			Median	7.784	6.869		Median	8.099	6.841		95% CI of ratio	1.179 to 2.093	0.4778 to 0.8483
75% Percentile	5.591	8.168		75% Percentile	7.065	8.185							75% Percentile	8.197	7.744		75% Percentile	8.793	7.653
Maximum	8.004	11.97		Maximum	11.93	11.97							Maximum	9.694	10.25		Maximum	10.25	9.694
Mean	4.764	6.9		Mean	5.982	6.875							Mean	7.49	6.835		Mean	7.758	6.788
Std. Deviation	1.352	1.84		Std. Deviation	1.97	1.852							Std. Deviation	1.173	1.25		Std. Deviation	1.377	1.207
Std. Error of Mean	0.2951	0.09179		Std. Error of Mean	0.3238	0.09389							Std. Error of Mean	0.2559	0.06234		Std. Error of Mean	0.2263	0.0612
Lower 95% CI	4.149	6.72		Lower 95% CI	5.325	6.69							Lower 95% CI	6.956	6.713		Lower 95% CI	7.299	6.667
Upper 95% CI	5.38	7.08		Upper 95% CI	6.639	7.059							Upper 95% CI	8.023	6.958		Upper 95% CI	8.217	6.908
Mean ranks	82.12	218.8		Mean ranks	148.8	219.7							Mean ranks	271.2	208.9		Mean ranks	295.2	205.7

## Sheet: Figure 3B
Tumor	Fold change			p-value
Gene	NAC (DIS)	NAC (VAL)	PCT	NAC (DIS)	NAC (VAL)	PCT
ADA	0.907804	0.853496	0.945382	0.515802	0.0525255	0.585836
AFAP1	0.907549	0.906973	1.00974	0.664456	0.395287	0.93874
CARD16	1.1244	0.959627	0.89585	0.663665	0.662533	0.48596
CD73	0.885013	0.989172	1.14956	0.40242	0.938369	0.508427
DNMT3L	0.705463	0.761199	0.793867	0.147099	0.0204403	0.0812902
DPH2	1.01081	0.942977	0.951688	0.960036	0.560832	0.721352
EGR2	0.859945	0.933935	0.888555	0.459089	0.493819	0.319077
FYB1	0.788764	0.978462	1.13878	0.460336	0.915052	0.321065
GADD45B	1.03671	1.03981	0.747767	0.879643	0.791857	0.0331786
GPX2	1.10431	0.957875	1.07222	0.518356	0.736075	0.725348
GPX4	0.821519	0.754045	1.08259	0.426901	0.0468507	0.628908
HCFC1R1	0.704601	0.748122	0.69129	0.311476	0.041519	0.0301829
KCTD14	0.989226	0.933924	1.0595	0.962586	0.561616	0.729105
KEAP1	0.734187	0.751791	0.883107	0.206797	0.0168052	0.300296
MTCH1	0.698353	0.979085	0.965404	0.130936	0.834819	0.756097
MUC16	1.08891	0.847087	0.696336	0.693629	0.178016	0.312877
MYC	0.988821	0.793701	0.986792	0.95965	0.0508069	0.905096
NOTUM	0.877338	0.900882	0.988663	0.595547	0.378439	0.939928
NRF2	0.82162	0.844484	0.824938	0.474901	0.20629	0.292014
PCDHB9	1.03123	1.07633	1.02749	0.92168	0.706631	0.924616
PD-1	1.26043	1.01924	1.00972	0.231166	0.832227	0.907886
PD-L1	0.959038	1.02207	1.32633	0.398641	0.734942	0.129305
POU2F2	0.903293	0.971208	1.14179	0.654267	0.850253	0.479745
PPIL2	0.88992	0.915177	0.888664	0.593265	0.420512	0.31548
PTPN12	0.624778	0.808357	1.0313	0.0663327	0.0202864	0.735629
RFX7	0.73347	0.780168	1.04564	0.0475321	0.00456694	0.695955
SIRT6	0.842917	0.756071	1.14182	0.428877	0.0133687	0.341946
SLC15A3	1.27048	1.00768	0.8805	0.232304	0.93126	0.27394
TF	0.591995	0.752852	1.18436	0.205425	0.0404477	0.496681
TFEB	0.893118	0.811032	0.959192	0.766691	0.248029	0.856155
TNFAIP8	2.25837	1.11421	0.645384	0.0117834	0.524034	0.128971
USP2	0.783219	0.81322	0.885401	0.168917	0.0200621	0.447402
ZBTB12	0.950323	0.826739	0.893437	0.758679	0.0257318	0.353589

[truncated: 69 more sheets: Figure 3C, Figure 3D, Figure 5C, Figure 5D, Figure 5H, Figure 5I, Figure 5J, Figure 6A, Figure 6B, Figure 6C, Figure 6D, Figure 6E, Figure 6F, Figure 6G, Figure 6H, Figure 6I, Figure 6M, Figure 7A, Figure 7B, Figure 7C …]
